# Supplementary material for: Core Metabolism Shifts during Growth on Methanol versus Methane in the Methanotroph Methylomicrobium buryatense 5GB1
Source: mBio. 2019 Apr 9;10(2):e00406-19. doi: 10.1128/mBio.00406-19 (PMC6456754; doi:10.1128/mBio.00406-19)
Supplement: TABLE S1 [file mBio.00406-19-st001.xls]

## Sheet: pairwise_rpkm_MeOH_vs_uMax.xls
locus ID	product	fold change	log2 fold change	pvalue	adjusted pvalue
MBURv2_100001	conserved protein of unknown function	0.577025	-0.793294	0.002055	0.02997
MBURv2_100002	conserved protein of unknown function	0.522316	-0.937005	0.000471	0.015354
MBURv2_100003	protein of unknown function	0.402856	-1.31166	0.013816	0.061527
MBURv2_10001	protein of unknown function	0.482225	-1.05222	0.03039	0.085485
MBURv2_10002	KfrB	0.845489	-0.242142	0.571218	0.625803
MBURv2_10003	Protein traN	0.850066	-0.234353	0.262368	0.325718
MBURv2_10004	Protein TraM	1.0876	0.121153	0.725853	0.765121
MBURv2_10005	Protein TraL	1.54702	0.629496	0.006563	0.045698
MBURv2_10006	Protein TraK	0.76536	-0.38579	0.331598	0.39534
MBURv2_10007	Protein TraJ	1.55098	0.633183	0.036974	0.094093
MBURv2_10008	Protein TraI	1.19594	0.258143	0.170559	0.234293
MBURv2_10009	Conjugal transfer protein TraG	1.04285	0.0605289	0.448096	0.508081
MBURv2_10010	Plasmid transfer protein TraF	0.960352	-0.0583648	0.652454	0.70027
MBURv2_10011	DNA topoisomerase 3	1.48247	0.568001	0.05413	0.113581
MBURv2_10012	TraD protein	1.32625	0.407356	0.304446	0.368637
MBURv2_10013	DNA primase traC (Modular protein)	0.65563	-0.609046	0.065528	0.125051
MBURv2_10014	conserved protein of unknown function	0.971845	-0.0412019	0.853254	0.880989
MBURv2_10015	Glutathione-dependent formaldehyde-activating, GFA	1.04892	0.0689032	0.349771	0.412458
MBURv2_10016	putative antioxidant peroxiredoxin-related protein	1.15685	0.210197	0.291565	0.355548
MBURv2_10017	conserved protein of unknown function	0.879878	-0.184625	0.352335	0.415265
MBURv2_10018	Pyridoxamine 5'-phosphate oxidase-related FMN-binding protein	1.41027	0.495969	0.014647	0.062659
MBURv2_10019	protein of unknown function	1.83954	0.879344	0.036318	0.093368
MBURv2_10020	Methyltransferase type 11	1.4976	0.582653	0.015115	0.062858
MBURv2_10021	conserved membrane protein of unknown function	1.5295	0.61306	0.032553	0.088425
MBURv2_10022	Methyltransferase domain family	1.10845	0.148542	0.428854	0.489073
MBURv2_10023	Plasmid stabilization system	0.694763	-0.525407	0.020728	0.071284
MBURv2_10024	conserved protein of unknown function	0.630346	-0.665784	0.091874	0.152284
MBURv2_10025	Phage integrase	0.590885	-0.759051	0.090448	0.150796
MBURv2_10026	protein of unknown function	0.327632	-1.60985	0.02531	0.078168
MBURv2_10027	O-methyltransferase family 2	0.613276	-0.705392	0.02106	0.071834
MBURv2_10028	Regulatory protein TetR	0.497546	-1.0071	0.006892	0.046229
MBURv2_10029	Helix-turn-helix, AraC domain protein	0.579875	-0.786186	0.010916	0.056715
MBURv2_10030	conserved membrane protein of unknown function	0.806749	-0.309808	0.023674	0.075374
MBURv2_10031	DNA-invertase	0.736856	-0.440545	0.002122	0.02997
MBURv2_10032	protein of unknown function	0.492548	-1.02166	0.002731	0.031915
MBURv2_10033	putative membrane protein	0.853994	-0.227702	0.054598	0.11397
MBURv2_10034	Haloacid dehalogenase superfamily protein, subfamily IA, variant 3 with third motif having DD or ED	0.771697	-0.373894	0.038572	0.095309
MBURv2_10035	Mercuric resistance operon regulatory protein	0.603308	-0.729033	0.010067	0.055066
MBURv2_10036	Mercuric transport protein	1.00576	0.00828602	0.964308	0.97483
MBURv2_10037	exported protein of unknown function	1.26166	0.335322	0.027663	0.08113
MBURv2_10038	conserved protein of unknown function	0.923977	-0.114071	0.535764	0.592249
MBURv2_10039	protein of unknown function	2.52408	1.33576	0.038742	0.095578
MBURv2_10040	UBA/ThiF-type NAD/FAD binding protein	2.0959	1.06757	0.00135	0.024411
MBURv2_10041	protein of unknown function	1.10831	0.148361	0.610118	0.661241
MBURv2_10042	transposase	0.89913	-0.153398	0.271605	0.334623
MBURv2_10043	Protein UmuD (modular protein)	1.81566	0.860497	0.005574	0.041821
MBURv2_10044	Cytosine-specific methyltransferase	1.06324	0.0884632	0.490604	0.548607
MBURv2_10045	conserved protein of unknown function	0.690462	-0.534366	0.014597	0.062659
MBURv2_10046	XorII very short patch repair endonuclease	0.441471	-1.17961	0.039881	0.096463
MBURv2_10047	Integrase family protein (fragment)	0.524084	-0.93213	0.000245	0.013669
MBURv2_10048	Tyrosine recombinase XerC (fragment)	0.283652	-1.81781	0.01291	0.0596
MBURv2_10049	protein of unknown function	0.33871	-1.56188	0.0272	0.080816
MBURv2_10050	Integrase family protein (fragment)	0.300307	-1.73549	0.021129	0.071908
MBURv2_10051	conserved protein of unknown function	0.499794	-1.00059	0.013281	0.060458
MBURv2_10052	protein of unknown function	0.498941	-1.00306	0.105807	0.167315
MBURv2_10053	conserved exported protein of unknown function	0.504042	-0.988384	0.045119	0.102729
MBURv2_10054	NERD domain protein	0.38334	-1.3833	0.000457	0.01524
MBURv2_10055	conserved protein of unknown function	0.528608	-0.91973	0.00228	0.030757
MBURv2_10056	protein of unknown function	0.476945	-1.06811	0.004235	0.036688
MBURv2_10057	Nuclease	1.22826	0.296612	0.070029	0.129662
MBURv2_10058	ParB family protein	0.851464	-0.231983	0.416475	0.477405
MBURv2_10059	Chromosome partitioning protein ParA	0.604198	-0.726907	0.215235	0.27911
MBURv2_10060	conserved exported protein of unknown function	0.392343	-1.34981	0.089405	0.149668
MBURv2_10061	protein of unknown function	0.549586	-0.863583	0.155787	0.219855
MBURv2_10062	conserved exported protein of unknown function	0.763284	-0.389708	0.309881	0.374165
MBURv2_10063	protein of unknown function	1.13777	0.186204	0.832539	0.862361
MBURv2_10064	TrbN	0.583303	-0.777683	0.040189	0.096701
MBURv2_10065	TrbL protein of DNA transfer system	0.447022	-1.16158	0.043213	0.100147
MBURv2_10066	TrbJ protein of DNA transfer system	0.785323	-0.348642	0.013809	0.061527
MBURv2_10067	Conjugation TrbI-like protein	0.586535	-0.769711	0.084852	0.145259
MBURv2_10068	TrbH protein of DNA transfer system	0.626085	-0.67557	0.054561	0.11397
MBURv2_10069	Conjugal transfer protein TrbG	0.607249	-0.71964	0.067049	0.126834
MBURv2_10070	TrbF protein	0.449917	-1.15227	0.075849	0.136109
MBURv2_10071	Conjugal transfer protein TrbE	1.2042	0.268069	0.022595	0.074495
MBURv2_10072	putative conjugal transfer protein TrbD	2.1654	1.11463	0.001314	0.024227
MBURv2_10073	putative conjugal transfer protein TrbC	2.55827	1.35517	0.016124	0.064044
MBURv2_10074	putative conjugal transfer protein TrbB	1.19147	0.252741	0.398772	0.459616
MBURv2_10075	putative conjugal transfer protein, transcriptional repressor protein TrbA	0.512953	-0.963101	0.016706	0.064483
MBURv2_10076	putative plasmid replication initiator protein	0.775246	-0.367274	0.038257	0.095126
MBURv2_10077	protein of unknown function	0.776558	-0.364834	0.1667	0.230456
MBURv2_10078	Protein KleE	0.887	-0.172994	0.385736	0.448002
MBURv2_10079	putative ParA-like ATPase involved in plasmid partitioning	1.8661	0.900029	0.014551	0.062659
MBURv2_10080	Transcriptional repressor protein KorB	1.06953	0.0969742	0.496448	0.554186
MBURv2_10081	conserved protein of unknown function	4.10043	2.03578	0.004577	0.037943
MBURv2_10082	conserved protein of unknown function	0.973201	-0.0391903	0.816998	0.848198
MBURv2_10083	conserved protein of unknown function	0.865252	-0.208808	0.42543	0.486022
MBURv2_10084	protein of unknown function	2.60115	1.37915	0.01646	0.064481
MBURv2_10085	protein of unknown function	0.800474	-0.321074	0.277458	0.340264
MBURv2_10086	Initiator RepB protein	0.739702	-0.434984	0.202582	0.266354
MBURv2_10087	conserved protein of unknown function	1.04979	0.0701049	0.466307	0.525449
MBURv2_120001	conserved protein of unknown function	0.569997	-0.810974	0.025017	0.077686
MBURv2_120002	transposase	0.732272	-0.449548	0.024652	0.077028
MBURv2_120003	putative nucleotidyltransferase	0.478283	-1.06406	0.070027	0.129662
MBURv2_120004	conserved protein of unknown function	0.565642	-0.822039	0.001794	0.028058
MBURv2_120005	conserved protein of unknown function	0.740468	-0.433491	0.011421	0.057294
MBURv2_120006	conserved protein of unknown function	0.594234	-0.750897	0.053049	0.112545
MBURv2_120007	putative formyl transferase	0.640493	-0.642745	0.003525	0.034426
MBURv2_120008	conserved protein of unknown function	0.53322	-0.907197	0.002684	0.031915
MBURv2_120009	exported protein of unknown function	0.685084	-0.545647	0.295004	0.35897
MBURv2_120010	Lipopolysaccharide biosynthesis protein	0.611629	-0.709271	0.007592	0.048614
MBURv2_120011	putative Asparagine synthase (glutamine-hydrolyzing)	0.648255	-0.625367	0.003635	0.034471
MBURv2_120012	putative Pcmt-protein-L-isoaspartate o-methyltransferase	0.824473	-0.278456	0.256415	0.319639
MBURv2_120013	Polysaccharide deacetylase	0.957034	-0.0633579	0.720144	0.760338
MBURv2_120014	Glycosyltransferase	0.664885	-0.588823	0.004566	0.037943
MBURv2_120015	Glycosyltransferase family protein	0.800993	-0.320138	0.022129	0.073641
MBURv2_120016	Glycosyl transferase family 2	0.809435	-0.305013	0.086222	0.146719
MBURv2_120017	Sulfotransferase family protein	0.832144	-0.265095	0.208858	0.272553
MBURv2_120018	Glycosyl transferase family 2	0.75282	-0.409623	0.057638	0.116629
MBURv2_120019	Glycosyl transferase group 1	0.877586	-0.188388	0.506256	0.56361
MBURv2_120020	putative Glycosyl hydrolase family 57	0.60688	-0.720517	0.00254	0.031733
MBURv2_120021	conserved membrane protein of unknown function	0.59066	-0.7596	0.067972	0.127518
MBURv2_120022	conserved membrane protein of unknown function	0.495224	-1.01385	0.02201	0.0735
MBURv2_120023	protein of unknown function	0.376641	-1.40874	0.088722	0.148743
MBURv2_120024	membrane protein of unknown function	0.66976	-0.578284	0.194582	0.258153
MBURv2_120025	TDP-4-oxo-6-deoxy-D-glucose transaminase	0.840086	-0.251391	0.011287	0.057196
MBURv2_120026	membrane protein of unknown function	0.680033	-0.556323	0.048246	0.106877
MBURv2_120027	conserved protein of unknown function	0.751502	-0.412151	0.072164	0.131628
MBURv2_120028	conserved protein of unknown function	0.783584	-0.35184	0.214742	0.278702
MBURv2_120029	protein of unknown function	0.586666	-0.769389	0.062766	0.121777
MBURv2_120030	Glycosyl transferase family 2	0.606602	-0.721178	0.060878	0.120033
MBURv2_120031	glucose-1-phosphate thymidylyltransferase	0.644628	-0.633461	0.000947	0.020572
MBURv2_120032	conserved protein of unknown function	0.713822	-0.486364	0.000337	0.014445
MBURv2_120033	conserved protein of unknown function	0.437095	-1.19398	0.019854	0.069855
MBURv2_120034	conserved protein of unknown function	0.683469	-0.549052	0.124869	0.188341
MBURv2_120035	conserved protein of unknown function	0.312827	-1.67656	0.02748	0.080992
MBURv2_120036	ABC-type phosphate/phosphonate transport system periplasmic component	0.743993	-0.426639	0.093516	0.153749
MBURv2_120037	PAS sensor protein	0.782197	-0.354396	0.223303	0.286796
MBURv2_120038	conserved protein of unknown function	1.0741	0.103128	0.527635	0.58483
MBURv2_120039	conserved protein of unknown function	0.922974	-0.115638	0.490101	0.548179
MBURv2_120040	Small GTP-binding protein	0.901964	-0.148858	0.541612	0.597259
MBURv2_120041	conserved protein of unknown function	0.772707	-0.372007	0.331812	0.395492
MBURv2_120042	conserved protein of unknown function	0.719289	-0.475357	0.000399	0.014837
MBURv2_120043	conserved protein of unknown function	0.743036	-0.428496	0.003427	0.034426
MBURv2_120044	conserved exported protein of unknown function	0.557905	-0.841909	0.010219	0.055269
MBURv2_120045	Methylthioribulose-1-phosphate dehydratase	0.707385	-0.499432	0.016329	0.06436
MBURv2_120046	Acireductone dioxygenase	1.02811	0.0399932	0.727918	0.766941
MBURv2_120047	Enolase-phosphatase E1	1.00312	0.00448984	0.975029	0.982168
MBURv2_120048	conserved exported protein of unknown function	1.06299	0.0881267	0.648181	0.696671
MBURv2_120049	protein of unknown function	0.519428	-0.945004	0.03597	0.092947
MBURv2_120050	ErfK/YbiS/YcfS/YnhG family protein	0.863903	-0.211059	0.163517	0.227037
MBURv2_120051	Peptidase M15A	0.871234	-0.198868	0.042999	0.099957
MBURv2_120052	Multiple antibiotic resistance (MarC)-related protein	0.786077	-0.347257	0.228201	0.291512
MBURv2_120053	conserved protein of unknown function	0.748156	-0.418589	0.056387	0.115514
MBURv2_120054	putative potassium uptake protein (TrkH)	0.817801	-0.290178	0.002345	0.03083
MBURv2_120055	putative potassium uptake protein	1.1843	0.244029	0.164047	0.227513
MBURv2_120056	protein of unknown function	0.756909	-0.401808	0.010053	0.055066
MBURv2_120057	potassium transporter	1.22271	0.290081	0.00326	0.033889
MBURv2_120058	Trk system potassium uptake protein TrkA	0.99946	-0.000779292	0.993847	0.997842
MBURv2_120059	putative two-component response regulator	0.638993	-0.646128	0.00675	0.045979
MBURv2_120060	protein of unknown function	0.339027	-1.56053	0.06243	0.121436
MBURv2_120061	conserved protein of unknown function	0.756918	-0.401791	0.046451	0.104347
MBURv2_120062	putative fructose-6-phosphate aldolase	0.838638	-0.25388	0.082928	0.143755
MBURv2_120063	conserved protein of unknown function	0.55609	-0.84661	0.185922	0.249361
MBURv2_120064	Two component transcriptional regulator, LuxR family	0.70268	-0.50906	0.035971	0.092947
MBURv2_120065	Integral membrane sensor signal transduction histidine kinase	0.586586	-0.769585	0.009381	0.053642
MBURv2_120066	conserved protein of unknown function	0.464158	-1.10731	0.00038	0.014837
MBURv2_120067	fused putative transporter subunits of ABC superfamily: ATP-binding components	1.30896	0.388424	0.019828	0.069838
MBURv2_120068	protein of unknown function	0.773534	-0.370463	0.147553	0.21123
MBURv2_120069	conserved protein of unknown function	0.565298	-0.822916	0.000691	0.018135
MBURv2_120070	protein of unknown function	0.398565	-1.32711	0.003406	0.034426
MBURv2_120071	2-hydroxy-3-oxopropionate reductase	0.783137	-0.352663	0.183871	0.247197
MBURv2_120072	hydroxypyruvate isomerase	0.674302	-0.568533	0.037435	0.094592
MBURv2_120073	conserved exported protein of unknown function	0.482913	-1.05016	0.067132	0.126863
MBURv2_120074	Integral membrane sensor signal transduction histidine kinase	0.503035	-0.991269	0.007106	0.046695
MBURv2_120075	putative Histidine kinase	0.654086	-0.612448	0.002092	0.02997
MBURv2_120076	Multi-sensor signal transduction histidine kinase	0.65297	-0.614911	0.005076	0.039903
MBURv2_120077	conserved exported protein of unknown function	0.372323	-1.42537	0.024167	0.076278
MBURv2_120078	Metal dependent phosphohydrolase	0.584484	-0.774765	0.017891	0.066379
MBURv2_120079	conserved exported protein of unknown function	0.759736	-0.39643	0.162504	0.226171
MBURv2_120080	conserved protein of unknown function	0.62201	-0.68499	0.001195	0.02358
MBURv2_120081	putative Fe-S electron transport protein	0.450336	-1.15093	0.034309	0.09014
MBURv2_120082	conserved protein of unknown function	0.493366	-1.01927	0.009677	0.054237
MBURv2_120083	DNA translocase FtsK	0.845384	-0.242321	0.000257	0.013692
MBURv2_120084	Metallophosphoesterase	0.649197	-0.623272	0.054164	0.113581
MBURv2_120085	4-hydroxy-3-methylbut-2-en-1-yl diphosphate synthase	0.95886	-0.0606079	0.835739	0.865281
MBURv2_120086	conserved protein of unknown function	0.704165	-0.506015	0.072861	0.132528
MBURv2_120087	conserved protein of unknown function	0.871715	-0.198072	0.02726	0.080908
MBURv2_120088	Pyruvate, phosphate dikinase	1.12709	0.172605	0.34166	0.404469
MBURv2_120089	Glycosyl transferase, group 1	0.587777	-0.766659	0.132147	0.195691
MBURv2_120090	FemAB-related protein, PEP-CTERM system-associated	0.681702	-0.552787	0.042151	0.099101
MBURv2_120091	Polysaccharide deacetylase domain protein	0.378979	-1.39981	0.008691	0.05217
MBURv2_120092	conserved exported protein of unknown function	0.579077	-0.788173	0.028814	0.082952
MBURv2_120093	Protein-tyrosine kinase	0.653464	-0.61382	0.043473	0.100402
MBURv2_120094	putative Polysaccharide chain length determinant protein	0.60879	-0.715983	0.020679	0.071284
MBURv2_120095	Polysaccharide export outer membrane protein	0.688896	-0.537642	0.234175	0.29797
MBURv2_120096	conserved protein of unknown function	0.468038	-1.0953	0.00887	0.05217
MBURv2_120097	transposase	0.68244	-0.551226	0.017298	0.065352
MBURv2_120098	conserved exported protein of unknown function	0.894511	-0.160829	0.475362	0.534062
MBURv2_120099	putative Multi-sensor signal transduction histidine kinase	0.460795	-1.1178	0.059627	0.118575
MBURv2_120100	Response regulator receiver protein	0.536972	-0.897081	0.002916	0.032684
MBURv2_120101	bifunctional 5,10-methylene-tetrahydrofolate dehydrogenase and 5,10-methylene-tetrahydrofolate cyclohydrolase	1.05877	0.0823934	0.564072	0.619619
MBURv2_120102	DNA topoisomerase IV, subunit A	1.07635	0.106145	0.048755	0.107451
MBURv2_120103	putative acyl-CoA thioester hydrolase	0.933825	-0.0987759	0.347126	0.409764
MBURv2_120104	Lytic transglycosylase, catalytic	0.635132	-0.654872	0.041619	0.098258
MBURv2_120105	conserved exported protein of unknown function	0.637148	-0.6503	0.15588	0.219918
MBURv2_120106	protein of unknown function	0.604574	-0.726009	0.245257	0.308867
MBURv2_120107	Peptidase C14 caspase catalytic subunit p20	0.62626	-0.675166	0.130622	0.194216
MBURv2_120108	conserved protein of unknown function	0.47308	-1.07984	0.001662	0.027136
MBURv2_120109	23S rRNA (Gm2251)-methyltransferase	0.593963	-0.751555	0.023194	0.075324
MBURv2_120110	exoribonuclease R, RNase R	0.743886	-0.426847	0.008239	0.05082
MBURv2_120111	conserved protein of unknown function	1.25115	0.323258	0.160738	0.224469
MBURv2_120112	conserved exported protein of unknown function	0.924642	-0.113033	0.692788	0.734873
MBURv2_120113	conserved exported protein of unknown function	0.954508	-0.0671708	0.675286	0.720183
MBURv2_120114	conserved membrane protein of unknown function	0.697329	-0.520089	0.122298	0.185309
MBURv2_120115	putative transcriptional regulator	1.00395	0.00569324	0.917863	0.935166
MBURv2_120116	conserved exported protein of unknown function	0.730359	-0.453322	0.000191	0.013669
MBURv2_120117	conserved membrane protein of unknown function	0.514593	-0.958496	0.021681	0.072803
MBURv2_120118	conserved protein of unknown function	0.926824	-0.109633	0.799983	0.832607
MBURv2_120119	conserved protein of unknown function	0.722913	-0.468106	0.141948	0.205368
MBURv2_120120	conserved protein of unknown function	0.981156	-0.0274456	0.721976	0.761918
MBURv2_120121	conserved exported protein of unknown function	0.669522	-0.578797	0.118573	0.180644
MBURv2_120122	Type I restriction-modification system endonuclease	0.749111	-0.416749	0.00568	0.041995
MBURv2_120123	Helix-turn-helix motif (Modular protein)	1.06719	0.0938157	0.538147	0.594305
MBURv2_120124	conserved protein of unknown function	0.816998	-0.291596	0.141113	0.204813
MBURv2_120125	Restriction modification system DNA specificity domain protein	0.698501	-0.517666	0.065994	0.125624
MBURv2_120126	Type I restriction-modification system DNA methylase	0.807726	-0.308062	0.217082	0.280865
MBURv2_120127	conserved protein of unknown function	0.649246	-0.623163	0.019073	0.068237
MBURv2_120128	conserved protein of unknown function	0.883041	-0.179448	0.230602	0.293835
MBURv2_120129	Arsenite methyltransferase	0.656329	-0.607509	0.025555	0.078436
MBURv2_120130	FAD-dependent pyridine nucleotide-Disulfide oxidoreductase	0.64849	-0.624844	0.060652	0.119768
MBURv2_120131	conserved protein of unknown function	0.521362	-0.939643	0.007888	0.049466
MBURv2_120132	conserved protein of unknown function	0.300942	-1.73244	0.033883	0.089486
MBURv2_120133	conserved protein of unknown function	0.548823	-0.865587	0.134739	0.198492
MBURv2_120134	conserved protein of unknown function	0.507972	-0.977179	0.090505	0.150796
MBURv2_120135	Penicillin-binding protein 1B [Includes: Penicillin-insensitive transglycosylase ; Penicillin-sensitive transpeptidase]	0.673094	-0.57112	0.045697	0.103185
MBURv2_120136	Cyclic diguanylate phosphodiesterase domain protein	0.565965	-0.821215	0.015169	0.062858
MBURv2_120137	conserved protein of unknown function	0.551935	-0.85743	0.105988	0.167427
MBURv2_120138	Alcohol dehydrogenase zinc-binding domain protein	0.907603	-0.139867	0.396828	0.458073
MBURv2_120139	Orn/DAP/Arg decarboxylase 2	0.680892	-0.554502	0.056119	0.115309
MBURv2_120140	5-formyltetrahydrofolate cyclo-ligase	0.863272	-0.212113	0.037794	0.094852
MBURv2_120141	protein of unknown function	0.325997	-1.61707	0.067731	0.127381
MBURv2_120142	NAD(P)-dependent methylenetetrahydromethanopterin dehydrogenase	1.12581	0.170965	0.269783	0.33283
MBURv2_120143	NAD(P)-dependent methylenetetrahydromethanopterin dehydrogenase	0.884652	-0.176818	0.010402	0.055427
MBURv2_120144	Response regulator GacA	0.66997	-0.577832	0.050566	0.109776
MBURv2_120145	protein of unknown function	0.402435	-1.31317	0.007305	0.047512
MBURv2_120146	protein of unknown function	0.658733	-0.602234	0.146868	0.210873
MBURv2_130001	protein of unknown function	0.429679	-1.21867	0.010264	0.055269
MBURv2_130002	MotA/TolQ/ExbB proton channel	0.518601	-0.947303	0.012938	0.059631
MBURv2_130003	OmpA/MotB domain protein	0.524589	-0.930741	0.013665	0.061362
MBURv2_130004	conserved exported protein of unknown function	0.392989	-1.34744	0.011579	0.057453
MBURv2_130005	conserved protein of unknown function	0.884783	-0.176604	0.216147	0.280134
MBURv2_130006	phosphoribosylaminoimidazole carboxylase ATPase subunit	1.90638	0.930838	0.005231	0.040439
MBURv2_130007	N5-carboxyaminoimidazole ribonucleotide mutase	1.53844	0.621468	0.01546	0.06332
MBURv2_130008	6-phosphogluconate dehydratase	1.49145	0.576714	0.031606	0.087116
MBURv2_130009	multifunctional 2-keto-3-deoxygluconate 6-phosphate aldolase and 2-keto-4-hydroxyglutarate aldolase and oxaloacetate decarboxyla	1.30355	0.382445	0.049849	0.108701
MBURv2_130010	citrate synthase	1.22808	0.296405	0.08857	0.148653
MBURv2_130011	pyruvate dehydrogenase, decarboxylase component E1, thiamin-binding	1.51144	0.595921	0.009128	0.053085
MBURv2_130012	Pyruvate dehydrogenase E2 component; dihydrolipoamide acetyltransferase	1.40911	0.494787	0.036825	0.093924
MBURv2_130013	lipoamide dehydrogenase, E3 component is part of three enzyme complexes	0.947284	-0.0781311	0.153577	0.21748
MBURv2_130014	putative phosphoribosylglycinamide formyltransferase/formyltetrahydrofolate deformylase	0.795028	-0.330922	0.044155	0.101397
MBURv2_130015	conserved protein of unknown function	0.8536	-0.228368	0.249456	0.313026
MBURv2_130016	conserved protein of unknown function	0.533215	-0.907211	0.001195	0.02358
MBURv2_130017	conserved exported protein of unknown function	0.620805	-0.687788	0.085881	0.146484
MBURv2_130018	4'-phosphopantetheinyl transferase	0.778073	-0.362023	0.095116	0.155501
MBURv2_130019	Gamma-glutamyltranspeptidase	0.76337	-0.389546	0.113043	0.174622
MBURv2_130020	conserved exported protein of unknown function	1.00223	0.00321644	0.973769	0.981335
MBURv2_130021	putative esterase YheT	0.516595	-0.952894	0.070292	0.129779
MBURv2_130022	Hydroxyacylglutathione hydrolase	0.485528	-1.04237	0.022369	0.074094
MBURv2_130023	conserved protein of unknown function	0.55706	-0.844095	0.027493	0.080992
MBURv2_130024	putative isocitrate dehydrogenase [NAD] subunit alpha, mitochondrial	1.08548	0.118338	0.453375	0.513297
MBURv2_130025	protein of unknown function	0.841913	-0.248257	0.31136	0.375451
MBURv2_130026	bifunctional aconitate hydratase 2 and 2-methylisocitrate dehydratase	1.08722	0.120641	0.222009	0.285611
MBURv2_130027	citrate synthase	0.82633	-0.27521	0.104665	0.166204
MBURv2_130028	pantetheine-phosphate adenylyltransferase	1.34107	0.423379	0.060916	0.120033
MBURv2_130029	ferredoxin (4Fe-4S cluster-containing protein) (fdx-like)	1.29409	0.371937	0.052164	0.111739
MBURv2_130030	putative Fe-S oxidoreductase	0.849107	-0.235982	0.125696	0.18891
MBURv2_130031	dTDP-glucose 4,6-dehydratase	0.983928	-0.0233753	0.592592	0.644554
MBURv2_130032	conserved membrane protein of unknown function	1.0006	0.000861032	0.992515	0.996906
MBURv2_130033	putative ABC transporter, ATPase	0.857487	-0.221813	0.096073	0.156551
MBURv2_130034	conserved exported protein of unknown function	0.961454	-0.0567103	0.755322	0.791589
MBURv2_130035	conserved exported protein of unknown function	0.640995	-0.641615	0.005655	0.041947
MBURv2_130036	conserved protein of unknown function	0.943539	-0.0838459	0.899636	0.920025
MBURv2_130037	conserved protein of unknown function	0.593616	-0.752398	0.045663	0.103185
MBURv2_130038	conserved protein of unknown function	0.690059	-0.535208	0.039166	0.095708
MBURv2_130039	MOSC domain containing protein	0.541639	-0.884597	0.039302	0.095708
MBURv2_130040	Na+/Picotransporter	0.655892	-0.60847	0.00634	0.045183
MBURv2_130041	conserved protein of unknown function	0.670862	-0.575912	0.085449	0.145896
MBURv2_130042	Sigma 54 dependent transcriptional regulator	0.437798	-1.19166	0.023282	0.075374
MBURv2_130043	60 kDa chaperonin 3	0.5068	-0.980512	0.020008	0.069855
MBURv2_130044	conserved protein of unknown function	0.451134	-1.14837	0.096068	0.156551
MBURv2_130045	conserved protein of unknown function	0.68466	-0.54654	0.098914	0.159763
MBURv2_130046	Methane monooxygenase component C	0.861481	-0.215109	0.070232	0.129766
MBURv2_130047	Soluble methane monooxygenase component D (modular protein)	0.56146	-0.832745	0.158393	0.222083
MBURv2_130048	Methane monooxygenase component A gamma chain	1.00913	0.0131134	0.854393	0.881579
MBURv2_130049	Methane monooxygenase regulatory protein B	1.41198	0.497723	0.129644	0.193242
MBURv2_130050	Methane monooxygenase component A beta chain	1.0304	0.0432046	0.796901	0.829801
MBURv2_130051	Methane monooxygenase component A alpha chain	1.59265	0.671433	0.016105	0.064044
MBURv2_130052	protein of unknown function	0.886942	-0.173088	0.495984	0.553805
MBURv2_130053	conserved protein of unknown function	0.422267	-1.24377	0.031677	0.087159
MBURv2_130054	conserved membrane protein of unknown function	0.467747	-1.0962	0.016123	0.064044
MBURv2_130055	conserved membrane protein of unknown function	0.452587	-1.14373	0.006609	0.045807
MBURv2_130056	protein of unknown function	0.291889	-1.77651	0.022425	0.074141
MBURv2_130057	glutamyl-tRNA synthetase	1.17131	0.228127	0.052814	0.112424
MBURv2_130058	putative Diguanylate cyclase/phosphodiesterase with PAS/PAC and Chase sensor(S)	0.729233	-0.455548	0.000635	0.017789
MBURv2_130059	acetyl-CoA carboxylase, biotin carboxylase subunit	1.04237	0.0598661	0.677982	0.722714
MBURv2_130060	Pyruvate carboxylase subunit B	1.46928	0.555113	0.002961	0.032988
MBURv2_130061	putative tRNA threonylcarbamoyladenosine biosynthesis protein YwlC	1.04931	0.0694368	0.485884	0.544267
MBURv2_130062	Phosphate acetyltransferase	0.767045	-0.382617	0.012714	0.059201
MBURv2_130063	Type I secretion outer membrane protein, TolC family	0.477134	-1.06753	0.006926	0.046256
MBURv2_130064	conserved protein of unknown function	0.862642	-0.213166	0.175474	0.239121
MBURv2_130065	Multidrug resistance protein	0.456997	-1.12974	0.058872	0.11777
MBURv2_130066	putative Efflux transporter, RND family, MFP subunit, AcrA/E family	0.680569	-0.555187	0.035743	0.092722
MBURv2_130067	conserved exported protein of unknown function	0.409942	-1.28651	0.191357	0.255143
MBURv2_130068	conserved protein of unknown function	0.938124	-0.0921495	0.406817	0.467582
MBURv2_130069	conserved protein of unknown function	0.70612	-0.502015	0.019431	0.068865
MBURv2_130070	H repeat-associated protein YhhI	0.747837	-0.419204	0.072448	0.132041
MBURv2_130071	conserved membrane protein of unknown function	0.527711	-0.92218	0.010978	0.056783
MBURv2_130072	conserved membrane protein of unknown function	0.567004	-0.818569	0.011376	0.057196
MBURv2_130073	conserved protein of unknown function	0.551265	-0.859182	0.002144	0.02997
MBURv2_130074	Tetratricopeptide TPR_2 repeat protein	0.56407	-0.826054	0.156359	0.220359
MBURv2_130075	Nitric oxide reductase subunit B	0.66157	-0.596034	0.098197	0.159077
MBURv2_130076	conserved protein of unknown function	1.37877	0.463379	0.034792	0.091093
MBURv2_130077	conserved membrane protein of unknown function	0.615584	-0.699972	0.060676	0.119768
MBURv2_130078	Oxidoreductase FAD/NAD(P)-binding domain protein	0.737227	-0.439819	0.100346	0.161321
MBURv2_130079	Group 1 truncated hemoglobin	1.13765	0.186059	0.498367	0.555942
MBURv2_130080	putative transcriptional regulator	0.402243	-1.31386	0.010591	0.055733
MBURv2_130081	putative anion transporter	1.00759	0.0109115	0.92788	0.943677
MBURv2_130082	protein of unknown function	0.793033	-0.334547	0.276832	0.3398
MBURv2_130083	conserved protein of unknown function	0.880507	-0.183594	0.052455	0.111996
MBURv2_130084	conserved protein of unknown function	1.19583	0.258016	0.038252	0.095126
MBURv2_130085	conserved protein of unknown function	1.07429	0.103385	0.290488	0.35433
MBURv2_130086	conserved protein of unknown function	1.04728	0.0666499	0.67529	0.720183
MBURv2_130087	conserved protein of unknown function	0.819406	-0.28735	0.219337	0.283217
MBURv2_130088	conserved protein of unknown function	0.790633	-0.33892	0.07418	0.134112
MBURv2_130089	putative Peroxiredoxin	0.916041	-0.126516	0.309336	0.373606
MBURv2_130090	Glutathione reductase	0.80004	-0.321856	0.055919	0.115292
MBURv2_130091	conserved protein of unknown function	0.607198	-0.719761	0.084257	0.144997
MBURv2_130092	putative permease (MFS superfamily)	0.436147	-1.19711	0.009983	0.054856
MBURv2_130093	conserved protein of unknown function	0.543063	-0.880809	0.04929	0.108105
MBURv2_130094	conserved exported protein of unknown function	0.563223	-0.828222	0.026313	0.079589
MBURv2_130095	conserved hypothetical protein	0.610943	-0.71089	0.103635	0.165234
MBURv2_130096	conserved exported protein of unknown function	0.87466	-0.193206	0.48614	0.544419
MBURv2_130097	bacterioferritin	1.03135	0.044534	0.786432	0.820593
MBURv2_130098	glutamyl-tRNA synthetase	1.19199	0.253375	0.066808	0.126536
MBURv2_130099	conserved exported protein of unknown function	1.13649	0.184581	0.3342	0.397816
MBURv2_130100	ABC transporter, ATP-binding protein	0.428557	-1.22244	0.039836	0.096463
MBURv2_130101	Substrate-binding protein involved in ABC-type nitrate/sulfonate/bicarbonate transport system	0.720811	-0.472307	0.027526	0.080992
MBURv2_130102	Oxidoreductase domain protein	1.17272	0.22986	0.014744	0.062696
MBURv2_130103	conserved hypothetical protein	0.94809	-0.0769041	0.58532	0.637872
MBURv2_130104	methyl-directed mismatch repair protein	0.790714	-0.338772	0.147635	0.211239
MBURv2_130105	Multicopper oxidase type 3	0.508758	-0.974948	0.0933	0.153694
MBURv2_130106	Disulfide bond isomerase, DsbC/G-like protein	1.44987	0.535921	0.132709	0.196318
MBURv2_130107	conserved protein of unknown function	0.666867	-0.584529	0.045344	0.103038
MBURv2_130108	zinc metallopeptidase	0.97104	-0.0423974	0.816675	0.848113
MBURv2_130109	1-deoxy-D-xylulose 5-phosphate reductoisomerase	1.5386	0.621619	0.03021	0.0854
MBURv2_130110	Phosphatidate cytidylyltransferase	1.60035	0.678387	0.039432	0.095888
MBURv2_130111	undecaprenyl pyrophosphate synthase	1.28617	0.363084	0.068653	0.128001
MBURv2_130112	ribosome recycling factor	2.15024	1.1045	0.01058	0.055733
MBURv2_130113	uridylate kinase	1.7976	0.846075	0.009582	0.054041
MBURv2_130114	protein chain elongation factor EF-Ts	1.97635	0.982842	0.001769	0.027959
MBURv2_130115	30S ribosomal subunit protein S2	0.977299	-0.0331281	0.75721	0.793384
MBURv2_130116	methionine aminopeptidase	0.870166	-0.200637	0.229849	0.293287
MBURv2_130117	[Protein-PII] uridylyltransferase	1.14899	0.200365	0.181714	0.245093
MBURv2_130118	Type IV pilus assembly PilZ	0.539463	-0.890404	0.010787	0.05629
MBURv2_130119	Multicopper oxidase type 3	0.764762	-0.386917	0.011889	0.057982
MBURv2_130120	2-octaprenyl-3-methyl-6-methoxy-1,4-benzoquinol hydroxylase	0.881792	-0.18149	0.094212	0.154595
MBURv2_130121	Glutamate synthase (NADPH)	1.17417	0.231644	0.122355	0.185309
MBURv2_130122	Sulfite reductase [NADPH] flavoprotein alpha-component	1.65436	0.726275	0.012441	0.059099
MBURv2_130123	RNA polymerase-associated protein RapA	1.22619	0.294183	0.09637	0.156818
MBURv2_130124	conserved protein of unknown function	1.18168	0.240844	0.200223	0.263954
MBURv2_130125	Elongation factor P--(R)-beta-lysine ligase	2.0043	1.0031	0.008787	0.05217
MBURv2_130126	Elongation factor EF-P	2.79889	1.48486	0.00176	0.027937
MBURv2_130127	putative lysine aminomutase	0.716538	-0.480885	0.054277	0.113767
MBURv2_130128	conserved protein of unknown function	0.58674	-0.769207	0.019239	0.068557
MBURv2_130129	Cytosolic 5'-nucleotidase 1A	0.78373	-0.351571	0.08589	0.146484
MBURv2_130130	conserved exported protein of unknown function	1.12099	0.164771	0.507418	0.564766
MBURv2_130131	Outer membrane lipoprotein, Slp family	0.501284	-0.9963	0.056191	0.115309
MBURv2_130132	Major facilitator superfamily MFS_1	0.674784	-0.567502	0.002016	0.02997
MBURv2_130133	Alkyl hydroperoxide reductase/thiol specific antioxidant/Mal allergen	0.638434	-0.647391	0.002532	0.031733
MBURv2_130134	conserved exported protein of unknown function	0.406571	-1.29842	0.012496	0.059099
MBURv2_130135	conserved exported protein of unknown function	0.51339	-0.961873	0.000824	0.01948
MBURv2_130136	conserved exported protein of unknown function	0.596974	-0.74426	0.010311	0.055269
MBURv2_130137	putative TonB-dependent receptor	0.434013	-1.20419	0.203904	0.267628
MBURv2_130138	Biopolymer transport protein, ExbD/TolR family	0.414077	-1.27203	0.051598	0.111083
MBURv2_130139	MotA/TolQ/ExbB proton channel family domain protein	0.425207	-1.23376	0.059309	0.118149
MBURv2_130140	conserved exported protein of unknown function	0.452845	-1.14291	0.049277	0.108105
MBURv2_130141	conserved exported protein of unknown function	0.401104	-1.31795	0.062463	0.121449
MBURv2_130142	putative Hemagglutinin-related protein	0.487322	-1.03705	0.028915	0.083137
MBURv2_130143	conserved protein of unknown function	0.623668	-0.68115	0.089672	0.149949
MBURv2_130144	putative threonine-phosphate decarboxylase	0.952361	-0.0704196	0.735397	0.773385
MBURv2_130145	Cobalamin biosynthesis protein CobD	0.863125	-0.212359	0.025004	0.077686
MBURv2_130146	Homoserine kinase	1.30924	0.388725	0.10931	0.170714
MBURv2_130147	putative 5,6-dimethylbenzimidazole synthase (Flavin destructase), cob(II)yrinic acid a, c-diamide reductase	2.14822	1.10314	0.013497	0.06103
MBURv2_130148	Nicotinate-nucleotide--dimethylbenzimidazole phosphoribosyltransferase	1.65202	0.724234	0.001266	0.023877
MBURv2_130149	conserved protein of unknown function	0.614882	-0.701619	0.186532	0.249883
MBURv2_130150	putative reverse transcriptase	0.54613	-0.872684	0.009673	0.054237
MBURv2_130151	conserved protein of unknown function	0.377699	-1.40469	0.013653	0.061362
MBURv2_130152	protein of unknown function	0.776333	-0.365253	0.225032	0.288437
MBURv2_130153	conserved protein of unknown function	0.759097	-0.397644	0.191618	0.255266
MBURv2_130154	conserved protein of unknown function	0.453335	-1.14135	0.004397	0.03745
MBURv2_130155	toxin of the YoeB-YefM toxin-antitoxin system	0.512178	-0.965283	0.027819	0.08142
MBURv2_130156	antitoxin of the YoeB-YefM toxin-antitoxin system	0.562361	-0.830432	0.016452	0.064481
MBURv2_130157	Cobalamin synthase	0.900649	-0.150963	0.045346	0.103038
MBURv2_130158	Alpha-ribazole phosphatase	0.815741	-0.293817	0.382528	0.444732
MBURv2_130159	Cobyric acid synthase	0.591799	-0.756821	0.155626	0.219696
MBURv2_130160	Cobalbumin biosynthesis protein	0.677942	-0.560766	0.017844	0.06634
MBURv2_130161	TonB-dependent receptor plug	1.49914	0.584133	0.054098	0.113581
MBURv2_130162	conserved membrane protein of unknown function	1.90003	0.926024	0.011703	0.057691
MBURv2_130163	conserved protein of unknown function	0.623958	-0.680479	0.000172	0.013231
MBURv2_130164	conserved protein of unknown function	0.664325	-0.590039	0.006536	0.045698
MBURv2_130165	conserved protein of unknown function	0.814608	-0.295822	0.07371	0.133591
MBURv2_130166	conserved protein of unknown function	0.793419	-0.333845	0.085987	0.146594
MBURv2_130167	conserved membrane protein of unknown function	0.791925	-0.336564	0.068571	0.127941
MBURv2_130168	protein of unknown function	0.262498	-1.92962	0.062564	0.121523
MBURv2_130169	protein of unknown function	0.329452	-1.60186	0.226151	0.289633
MBURv2_130170	protein of unknown function	0.697566	-0.519598	0.119126	0.181427
MBURv2_130171	Cytochrome c6	1.02953	0.0419859	0.889402	0.911486
MBURv2_130172	protein of unknown function	0.743939	-0.426744	0.012755	0.059226
MBURv2_130173	polynucleotide phosphorylase/polyadenylase	2.12485	1.08736	0.004424	0.037545
MBURv2_130174	30S ribosomal subunit protein S15	0.915554	-0.127283	0.47997	0.538307
MBURv2_130175	tRNA pseudouridine synthase	1.25554	0.328305	0.010736	0.056102
MBURv2_130176	30s ribosome binding factor	1.59771	0.676004	0.008973	0.05263
MBURv2_130177	translation initiation factor IF-2	1.74451	0.802825	0.000204	0.013669
MBURv2_130178	transcription termination/antitermination L factor	1.35436	0.437609	0.04445	0.101921
MBURv2_130179	conserved hypothetical protein	1.13916	0.187967	0.306643	0.370847
MBURv2_130180	protein of unknown function	0.427196	-1.22703	0.032684	0.088589
MBURv2_130181	conserved exported protein of unknown function	0.980225	-0.0288151	0.781009	0.815685
MBURv2_130182	phosphatidylglycerophosphatase A	0.891639	-0.165468	0.164272	0.227585
MBURv2_130183	thiamin-monophosphate kinase	1.15413	0.206812	0.11052	0.17213
MBURv2_130184	transcription antitermination protein	1.25928	0.332598	0.006781	0.045979
MBURv2_130185	riboflavin synthase beta chain	1.73045	0.791148	0.017828	0.06634
MBURv2_130186	bifunctional protein [Includes: 3,4-dihydroxy-2-butanone 4-phosphate synthase; GTP cyclohydrolase II]	1.05705	0.0800464	0.090511	0.150796
MBURv2_130187	riboflavin synthase alpha chain	0.821454	-0.283748	0.064364	0.12361
MBURv2_130188	fused diaminohydroxyphosphoribosylaminopyrimidine deaminase;5-amino-6-(5-phosphoribosylamino) uracil reductase	1.01892	0.0270478	0.798492	0.831266
MBURv2_130189	transcriptional repressor of nrd genes	1.02981	0.0423739	0.637396	0.686054
MBURv2_130190	General secretion pathway protein D	1.11701	0.159646	0.0643	0.123539
MBURv2_130191	conserved exported protein of unknown function	0.90948	-0.136886	0.539757	0.595793
MBURv2_130192	General secretion pathway protein M	0.891249	-0.1661	0.01153	0.057453
MBURv2_130193	Fimbrial assembly family protein	0.89297	-0.163316	0.106025	0.167428
MBURv2_130194	General secretion pathway protein K	0.849049	-0.23608	0.194167	0.257904
MBURv2_130195	General secretion pathway protein J	0.641696	-0.640038	0.014626	0.062659
MBURv2_130196	General secretion pathway protein H	0.688747	-0.537954	0.009094	0.053065
MBURv2_130197	General secretion pathway protein H	1.16054	0.214802	0.045436	0.103122
MBURv2_130198	pseudopilin, cryptic, general secretion pathway	1.42763	0.513624	0.107105	0.168308
MBURv2_130199	Type II secretion system F domain protein	0.892594	-0.163924	0.171477	0.23534
MBURv2_130200	Type II secretion system protein E	0.872321	-0.197069	0.255597	0.318794
MBURv2_130201	Glycosyl transferase group 1	0.666176	-0.586025	0.017185	0.065338
MBURv2_130202	conserved protein of unknown function	0.880241	-0.18403	0.063052	0.122071
MBURv2_130203	conserved protein of unknown function	0.735119	-0.44395	0.002157	0.02997
MBURv2_130204	conserved protein of unknown function	1.42445	0.510402	0.056993	0.116166
MBURv2_130205	exported protein of unknown function	1.14098	0.190275	0.230453	0.293727
MBURv2_130206	conserved protein of unknown function	0.454072	-1.13901	0.0072	0.047102
MBURv2_130207	Methyl-accepting chemotaxis sensory transducer	0.968149	-0.046699	0.546452	0.602012
MBURv2_130208	CheW protein	0.862122	-0.214036	0.158666	0.22226
MBURv2_130209	protein of unknown function	0.472027	-1.08306	0.023875	0.075745
MBURv2_130210	CheA signal transduction histidine kinase	0.629919	-0.666762	0.005545	0.041751
MBURv2_130211	Anti-sigma-factor antagonist	0.731448	-0.451173	0.068121	0.127586
MBURv2_130212	putative chemotaxis protein CheY	0.883137	-0.179291	0.203202	0.267093
MBURv2_130213	putative methyl-accepting chemotaxis sensory transducer	0.780011	-0.358434	0.083994	0.144828
MBURv2_130214	chemotaxis regulator, protein-glutamate methyltransferase	0.432378	-1.20963	0.047	0.105132
MBURv2_130215	putative chemoreceptor glutamine deamidase CheD 1	0.408278	-1.29238	0.022988	0.075096
MBURv2_130216	protein of unknown function	0.389006	-1.36214	0.038932	0.095708
MBURv2_130217	fused chemotaxis regulator ; protein-glutamate methylesterase in two-component regulatory system with CheA	0.738041	-0.438227	0.021926	0.073355
MBURv2_130218	GGDEF domain protein	0.506691	-0.980822	0.008528	0.052039
MBURv2_130219	PAS/PAC sensor signal transduction histidine kinase	0.507243	-0.979251	0.000234	0.013669
MBURv2_130220	putative PAS/PAC sensor protein	0.789646	-0.340722	0.055127	0.114461
MBURv2_130221	Type II secretion system protein E:Response regulator receiver:General secretory system II, protein E, N-terminal	0.571642	-0.806816	0.024604	0.077028
MBURv2_130222	putative ATP-binding region, ATPase-like:Histidine kinase A, N-terminal	0.608985	-0.715521	0.026531	0.079816
MBURv2_130223	conserved protein of unknown function	0.555888	-0.847134	0.004685	0.038326
MBURv2_130224	PAS/PAC sensor signal transduction histidine kinase	0.466449	-1.10021	0.006573	0.0457
MBURv2_130225	Cytochrome P460	0.843837	-0.244964	0.417894	0.478712
MBURv2_130226	Sulfoxide reductase catalytic subunit YedY	0.747229	-0.420378	0.038317	0.095126
MBURv2_130227	conserved hypothetical protein; putative membrane protein	0.853267	-0.228931	0.362284	0.425115
MBURv2_130228	conserved protein of unknown function	0.78448	-0.350191	0.094897	0.15531
MBURv2_130229	2-octaprenylphenol hydroxylase	0.772903	-0.371641	0.162885	0.226492
MBURv2_130230	conserved protein of unknown function	0.663469	-0.591899	0.180661	0.24415
MBURv2_130231	conserved protein of unknown function	0.773782	-0.370001	0.031271	0.086674
MBURv2_130232	Flagellar export protein FliJ	0.585475	-0.77232	0.042974	0.09995
MBURv2_130233	flagellum-specific ATP synthase	0.624204	-0.679911	0.002689	0.031915
MBURv2_130234	Flagellar assembly protein FliH/Type III secretion system HrpE	0.781003	-0.3566	0.009132	0.053085
MBURv2_130235	flagellar motor switching and energizing component	0.67672	-0.563369	0.008759	0.05217
MBURv2_130236	Flagellar M-ring protein	0.884078	-0.177754	0.040151	0.096701
MBURv2_130237	Flagellar hook-basal body complex protein FliE	1.1305	0.176966	0.22376	0.287132
MBURv2_130238	fused response regulator of ato opeon, in two-component system with AtoS: response regulator ; sigma54 interaction protein	0.862119	-0.214041	0.120916	0.183414
MBURv2_130239	PAS/PAC sensor signal transduction histidine kinase	0.737096	-0.440076	0.095093	0.155501
MBURv2_130240	Sigma54 specific transcriptional regulator, Fis family	0.737537	-0.439213	0.013923	0.061729
MBURv2_130241	protein of unknown function	0.469018	-1.09228	0.042144	0.099101
MBURv2_130242	conserved membrane protein of unknown function	0.7313	-0.451465	0.032469	0.088425
MBURv2_130243	conserved protein of unknown function	1	0	1	1
MBURv2_130244	Forkhead-associated protein	0.556391	-0.845829	0.019919	0.069855
MBURv2_130245	Type IV pilus assembly PilZ	0.918773	-0.12222	0.364943	0.427527
MBURv2_130246	repair protein radA homolog	1.27642	0.3521	0.011022	0.0568
MBURv2_130247	Transcriptional regulatory protein PhoP	1.32104	0.401673	0.016085	0.064044
MBURv2_130248	conserved exported protein of unknown function	1.16947	0.225855	0.026204	0.079468
MBURv2_130249	putative peptidase S49	0.926712	-0.109807	0.032565	0.088425
MBURv2_130250	putative phosphoglycolate phosphatase protein	0.537588	-0.895427	0.041708	0.098366
MBURv2_130251	23S rRNA pseudouridylate synthase	0.888607	-0.170383	0.175549	0.239121
MBURv2_130252	protein of unknown function	0.316351	-1.6604	0.016723	0.064483
MBURv2_130253	Ribonuclease E (RNase E)	0.881527	-0.181923	0.177432	0.241036
MBURv2_130254	protein of unknown function	0.902548	-0.147924	0.117002	0.178972
MBURv2_130255	DNA polymerase III alpha subunit	0.752249	-0.410718	0.262459	0.325742
MBURv2_130256	conserved protein of unknown function	0.371815	-1.42734	0.158252	0.222022
MBURv2_130257	ribonuclease HII, degrades RNA of DNA-RNA hybrids	1.08119	0.112627	0.656933	0.70358
MBURv2_130258	UDP-N-acetylglucosamine acetyltransferase	1.29224	0.369877	0.018505	0.067483
MBURv2_130259	(3R)-hydroxymyristol acyl carrier protein dehydratase	1.90805	0.9321	0.008861	0.05217
MBURv2_130260	Outer membrane chaperone Skp (OmpH)	1.73205	0.792485	0.039337	0.095708
MBURv2_130261	Outer membrane protein assembly factor BamA	0.587182	-0.76812	0.019267	0.068557
MBURv2_130262	AFG1-family ATPase	0.689186	-0.537035	0.018849	0.067756
MBURv2_130263	conserved hypothetical protein	0.942453	-0.0855074	0.631889	0.680636
MBURv2_130264	Ribose-phosphate pyrophosphokinase	0.652528	-0.615888	0.200614	0.264226
MBURv2_130265	putative thymidine phosphorylase	0.667764	-0.58259	0.021228	0.072106
MBURv2_130266	conserved protein of unknown function	0.576891	-0.793629	0.012165	0.058443
MBURv2_130267	conserved protein of unknown function	0.343607	-1.54117	0.038962	0.095708
MBURv2_130268	Band 7 protein	0.645709	-0.631044	0.015141	0.062858
MBURv2_130269	protein of unknown function	0.390851	-1.35531	0.027831	0.08142
MBURv2_130270	Protein phosphatase	0.499584	-1.0012	3.7e-05	0.00802
MBURv2_130271	conserved protein of unknown function	0.50098	-0.997175	0.010173	0.055269
MBURv2_130272	conserved exported protein of unknown function	0.746103	-0.422553	0.16202	0.225704
MBURv2_130273	conserved exported protein of unknown function	0.599326	-0.738587	0.063027	0.122071
MBURv2_130274	putative Calcium/calmodulin-dependent protein kinase	0.440903	-1.18147	0.003005	0.033195
MBURv2_130275	putative Phosphonate-transporting ATPase	0.394849	-1.34063	0.024194	0.076278
MBURv2_130276	conserved protein of unknown function	0.606537	-0.721332	0.000668	0.018135
MBURv2_130277	putative virion core protein (Lumpy skin disease virus)-like protein	0.595883	-0.746899	0.042306	0.099312
MBURv2_130278	putative chaperone heat-shock protein	0.886405	-0.173962	0.221422	0.284936
MBURv2_130279	DnaK-related protein	1.00118	0.00170283	0.989538	0.994253
MBURv2_130280	conserved protein of unknown function	1.28914	0.366408	0.062953	0.121983
MBURv2_130281	conserved exported protein of unknown function	1.0266	0.0378784	0.904404	0.923734
MBURv2_130282	conserved protein of unknown function	0.397128	-1.33232	0.100829	0.161753
MBURv2_130283	4-hydroxy-L-threonine phosphate dehydrogenase, NAD-dependent	0.941004	-0.0877273	0.73798	0.775742
MBURv2_130284	S-adenosylmethionine-6-N',N'-adenosyl (rRNA) dimethyltransferase	0.961671	-0.0563847	0.630905	0.680359
MBURv2_130285	Glycogen phosphorylase	1.69056	0.757502	0.069171	0.128564
MBURv2_130286	malate dehydrogenase, (decarboxylating, NAD-requiring) (malic enzyme)	0.677141	-0.562472	0.067512	0.127128
MBURv2_130287	conserved exported protein of unknown function	0.824191	-0.278949	0.168684	0.232624
MBURv2_130288	Cytochrome c class I	0.902408	-0.148148	0.365992	0.428109
MBURv2_130289	conserved protein of unknown function	0.331156	-1.59442	0.00079	0.019079
MBURv2_130290	putative Ggdef family protein	0.401278	-1.31733	0.005202	0.040439
MBURv2_130291	conserved membrane protein of unknown function	0.510325	-0.970512	0.019735	0.069617
MBURv2_130292	conserved protein of unknown function	0.596129	-0.746304	0.084332	0.144997
MBURv2_130293	putative GTP-binding protein HSR1-related protein	0.705498	-0.503286	0.003436	0.034426
MBURv2_130294	conserved protein of unknown function	0.634126	-0.657159	0.021655	0.072803
MBURv2_130295	conserved protein of unknown function	0.910034	-0.136008	0.038883	0.095708
MBURv2_130296	conserved exported protein of unknown function	1.29311	0.370845	0.238175	0.302027
MBURv2_130297	conserved protein of unknown function	1.32	0.40054	0.005278	0.040611
MBURv2_130298	succinyl-CoA synthetase, NAD(P)-binding, alpha subunit	1.13511	0.182828	0.06362	0.122699
MBURv2_130299	succinyl-CoA synthetase, beta subunit	2.04757	1.03391	0.011554	0.057453
MBURv2_130300	Malyl-CoA lyase	0.846272	-0.240807	0.226546	0.289969
MBURv2_130301	protein of unknown function	0.980429	-0.0285149	0.973051	0.980828
MBURv2_130302	Serine--glyoxylate aminotransferase	1.927	0.946355	0.008226	0.05082
MBURv2_130303	putative type-4 fimbrial pilin related signal peptide protein	0.294208	-1.76509	0.000783	0.019079
MBURv2_130304	Type IV pilus modification protein PilV	0.610698	-0.711469	0.139568	0.203089
MBURv2_130305	Type IV pilus assembly protein PilW	0.577782	-0.791403	3.5e-05	0.007919
MBURv2_130306	Tfp pilus assembly protein PilX	0.767208	-0.38231	0.120029	0.182434
MBURv2_130307	Type IV pilus biogenesis protein	0.526154	-0.926443	0.016671	0.064481
MBURv2_130308	General secretion pathway protein H	0.709277	-0.495579	0.086172	0.146719
MBURv2_130309	Glyoxylate reductase	0.804435	-0.313952	0.080174	0.140972
MBURv2_130310	malate dehydrogenase	0.686744	-0.542156	0.00653	0.045698
MBURv2_130311	Bifunctional protein MdtA [Includes: NADP-dependent methylenetetrahydromethanopterin dehydrogenase ; Methylenetetrahydrofolate d	0.841268	-0.249363	0.463244	0.522776
MBURv2_130312	Glycerate 2-kinase	0.789059	-0.341795	0.343114	0.406084
MBURv2_130313	serine hydroxymethyltransferase	1.58607	0.665456	0.002595	0.03184
MBURv2_130314	Formate--tetrahydrofolate ligase	1.47709	0.56276	0.003542	0.034426
MBURv2_130315	conserved protein of unknown function	0.953031	-0.0694049	0.66911	0.714935
MBURv2_130316	phosphomannomutase	1.09335	0.128749	0.36311	0.425754
MBURv2_130317	protein of unknown function	0.38475	-1.37801	0.098919	0.159763
MBURv2_130318	conserved protein of unknown function	0.537211	-0.896439	3.1e-05	0.00763
MBURv2_130319	conserved exported protein of unknown function	0.95554	-0.0656118	0.726412	0.765532
MBURv2_130320	conserved protein of unknown function	0.909859	-0.136285	0.476776	0.535386
MBURv2_130321	lipid hydroperoxide peroxidase	1.07155	0.0996992	0.019869	0.069855
MBURv2_130322	uroporphyrinogen decarboxylase	0.816984	-0.29162	0.369267	0.431413
MBURv2_130323	protein of unknown function	0.689264	-0.536871	0.015572	0.063375
MBURv2_130324	conserved protein of unknown function	0.581047	-0.783273	4e-06	0.004199
MBURv2_130325	3-dehydroquinate synthase	0.996715	-0.00474704	0.940448	0.954322
MBURv2_130326	shikimate kinase I	1.11637	0.15881	0.207379	0.271233
MBURv2_130327	protein of unknown function	1.05763	0.0808418	0.836075	0.865431
MBURv2_130328	Type IV pilus secretin PilQ	0.582098	-0.780666	0.053897	0.113389
MBURv2_130329	Pilus assembly protein PilP	0.856576	-0.223347	0.248636	0.312516
MBURv2_130330	Pilus assembly protein PilO	0.619674	-0.690419	0.088282	0.14839
MBURv2_130331	Fimbrial assembly family protein	0.617083	-0.696464	0.160519	0.224301
MBURv2_130332	putative membrane protein (ComM)	0.660681	-0.597974	0.139419	0.202938
MBURv2_130333	protein of unknown function	0.356649	-1.48742	0.318829	0.382528
MBURv2_130334	penicillin binding protein	0.544581	-0.876781	0.142078	0.205425
MBURv2_130335	conserved protein of unknown function	0.612525	-0.707159	0.040003	0.096701
MBURv2_130336	protein of unknown function	0.631353	-0.663481	0.016331	0.06436
MBURv2_130337	transposase	0.555712	-0.847591	0.014823	0.062696
MBURv2_130338	protein of unknown function	0.515611	-0.955645	0.034124	0.089909
MBURv2_130339	Glycosyl transferase group 1	0.550209	-0.861948	0.021612	0.072735
MBURv2_130340	protein of unknown function	0.451907	-1.1459	0.055071	0.114461
MBURv2_130341	putative Glycosyl transferase, group 1 family	0.560533	-0.835129	0.008553	0.052054
MBURv2_130342	protein of unknown function	0.778354	-0.361502	0.00172	0.027499
MBURv2_130343	protein of unknown function	0.550034	-0.862407	0.01147	0.05735
MBURv2_130344	conserved membrane protein of unknown function	0.523764	-0.933011	0.002622	0.031915
MBURv2_130345	Glycosyl transferase, group 1 family protein	0.540383	-0.887946	0.033802	0.089387
MBURv2_130346	protein of unknown function	0.535434	-0.901219	0.032344	0.088351
MBURv2_130347	protein of unknown function	0.456288	-1.13198	0.050584	0.109776
MBURv2_130348	UDP-2-acetamido-3-amino-2,3-dideoxy-D-glucuronate N-acetyltransferase	0.774365	-0.368914	0.206365	0.270233
MBURv2_130349	UDP-N-acetyl-2-amino-2-deoxy-D-glucuronate oxidase	0.7054	-0.503487	0.228719	0.291927
MBURv2_130350	protein of unknown function	0.441702	-1.17885	0.039191	0.095708
MBURv2_130351	conserved protein of unknown function	0.466834	-1.09902	0.01551	0.063375
MBURv2_130352	conserved protein of unknown function	0.380362	-1.39455	0.023445	0.075374
MBURv2_130353	protein of unknown function	0.36362	-1.4595	0.003654	0.034564
MBURv2_130354	putative nucleic acid-binding protein	0.464334	-1.10677	0.020695	0.071284
MBURv2_130355	conserved protein of unknown function	0.624624	-0.67894	0.014348	0.062583
MBURv2_130356	ABC transporter ATP-binding protein (fragment)	0.48192	-1.05313	0.087964	0.147974
MBURv2_130357	Putative ABC-2 type transporter superfamily (fragment)	0.631872	-0.662296	0.067004	0.126802
MBURv2_130358	Putative ABC-2 type transporter superfamily (fragment)	0.37629	-1.41008	0.044513	0.101953
MBURv2_130359	conserved protein of unknown function	0.816655	-0.292201	0.179883	0.243418
MBURv2_130360	conserved protein of unknown function	0.505113	-0.985322	0.053501	0.112969
MBURv2_130361	conserved protein of unknown function	0.63561	-0.653786	0.093108	0.153433
MBURv2_130362	Glycosyl transferase family 2	0.645652	-0.631171	0.011771	0.057834
MBURv2_130363	protein of unknown function	0.519084	-0.94596	0.028514	0.082507
MBURv2_130364	conserved protein of unknown function	0.658656	-0.602403	0.04286	0.099786
MBURv2_130365	protein of unknown function	0.589959	-0.761313	0.263934	0.327162
MBURv2_130366	conserved protein of unknown function	0.628449	-0.670132	0.007516	0.048472
MBURv2_130367	conserved protein of unknown function	0.599538	-0.738077	0.021426	0.072377
MBURv2_130368	conserved protein of unknown function	0.504509	-0.987048	0.035918	0.092915
MBURv2_130369	PilT protein domain protein (fragment)	0.491145	-1.02578	0.038404	0.095126
MBURv2_130370	conserved protein of unknown function	0.906711	-0.141285	0.465942	0.525168
MBURv2_130371	conserved protein of unknown function	0.51037	-0.970385	0.087692	0.147836
MBURv2_130372	conserved protein of unknown function	0.57014	-0.810612	0.057158	0.116277
MBURv2_130373	Predicted transcriptional regulator	1.15661	0.209899	0.443773	0.503808
MBURv2_130374	conserved protein of unknown function	0.873851	-0.194541	0.366597	0.428514
MBURv2_130375	conserved membrane protein of unknown function	0.923805	-0.11434	0.05147	0.111026
MBURv2_130376	Fimbrial protein	0.818907	-0.288228	0.095965	0.156551
MBURv2_130377	putative proteic killer suppression protein	0.611743	-0.709002	0.104551	0.166139
MBURv2_130378	putative plasmid maintenance system antidote protein, XRE family	0.531933	-0.910684	0.007062	0.046609
MBURv2_130379	conserved protein of unknown function	0.614759	-0.701907	0.053231	0.11272
MBURv2_130380	50S ribosomal subunit protein L31	1.09089	0.1255	0.521559	0.578802
MBURv2_130381	putative permease, major facilitator superfamily	1.50781	0.592454	0.037433	0.094592
MBURv2_130382	NhaD-type Na+(Li+)/H+ antiporter	1.7789	0.830987	0.001687	0.027161
MBURv2_130383	Sulfite reductase (NADPH) hemoprotein beta-component	0.781995	-0.354769	0.180001	0.243505
MBURv2_130384	conserved protein of unknown function	1.10925	0.149582	0.455034	0.514919
MBURv2_130385	protein of unknown function	0.628214	-0.670672	0.233878	0.297758
MBURv2_130386	protein of unknown function	0.695231	-0.524436	0.04463	0.101972
MBURv2_130387	conserved protein of unknown function	0.582047	-0.780792	0.022438	0.074141
MBURv2_130388	succinyl-CoA synthetase, NAD(P)-binding, alpha subunit	0.908754	-0.138038	0.365138	0.427527
MBURv2_130389	succinyl-CoA synthetase, beta subunit	1.45913	0.545108	0.012874	0.059581
MBURv2_130390	Integral membrane sensor signal transduction histidine kinase	0.500042	-0.999879	0.074124	0.134112
MBURv2_130391	type 4 fimbriae expression regulatory protein	0.479471	-1.06048	0.049654	0.108434
MBURv2_130392	conserved protein of unknown function	0.556571	-0.845362	0.000872	0.019835
MBURv2_130393	protein of unknown function	1.20235	0.265857	0.657482	0.703836
MBURv2_130394	putative oxidoreductase with FAD/NAD(P)-binding domain	1.03703	0.0524604	0.722722	0.762528
MBURv2_130395	2-polyprenyl-6-methoxyphenol 4-hydroxylase	1.06141	0.0859888	0.355361	0.417855
MBURv2_130396	proline aminopeptidase P II	1.21541	0.281447	0.070628	0.130239
MBURv2_130397	conserved protein of unknown function	1.34551	0.428153	0.018512	0.067483
MBURv2_130398	conserved protein of unknown function	0.84568	-0.241816	0.325541	0.389761
MBURv2_130399	Cell division protein ZapA	0.975717	-0.0354653	0.901216	0.920891
MBURv2_130400	conserved protein of unknown function	0.659151	-0.601319	0.049344	0.108171
MBURv2_130401	Pyrophosphate--fructose 6-phosphate 1-phosphotransferase	1.6785	0.747176	0.000533	0.016559
MBURv2_130402	conserved protein of unknown function	0.381174	-1.39148	0.011143	0.057051
MBURv2_130403	conserved hypothetical protein	0.851586	-0.231776	0.068592	0.127941
MBURv2_130404	protein of unknown function	0.400635	-1.31964	0.028463	0.082464
MBURv2_130405	putative reverse transcriptase	0.557747	-0.842317	0.033152	0.088874
MBURv2_130406	conserved protein of unknown function	0.61728	-0.696003	0.036095	0.093087
MBURv2_130407	conserved protein of unknown function	0.572893	-0.803662	0.088674	0.148743
MBURv2_130408	transposase	0.764403	-0.387595	0.045776	0.103292
MBURv2_130409	conserved protein of unknown function	0.379627	-1.39735	0.002435	0.03125
MBURv2_130410	conserved exported protein of unknown function	0.662648	-0.593685	0.005365	0.041075
MBURv2_130411	conserved protein of unknown function	0.608628	-0.716367	0.155493	0.219576
MBURv2_130412	Ribosomal-protein-alanine acetyltransferase	0.91081	-0.134778	0.544129	0.599599
MBURv2_130413	putative phage SPO1 DNA polymerase-related protein, uracil-DNA glycosylase family	0.920017	-0.120268	0.213365	0.277399
MBURv2_130414	2-isopropylmalate synthase	1.25094	0.323015	0.074304	0.134207
MBURv2_130415	CDP-diacylglycerol/serine O-phosphatidyltransferase	0.687733	-0.54008	0.020667	0.071284
MBURv2_130416	acetohydroxy acid isomeroreductase and 2-dehydropantoate 2-reductase	1.43685	0.52291	0.014657	0.062659
MBURv2_130417	acetolactate synthase III, thiamin-dependent, small subunit	0.843132	-0.24617	0.003693	0.034678
MBURv2_130418	acetolactate synthase III, large subunit	1.33003	0.411459	0.000747	0.018703
MBURv2_130419	2,3-dimethylmalate lyase	0.837834	-0.255264	0.348812	0.41154
MBURv2_130420	conserved protein of unknown function	0.708432	-0.497299	0.003271	0.033889
MBURv2_130421	Molybdopterin-converting factor subunit 2 (MPT synthase subunit 2) (Molybdopterin synthase subunit 2) (Molybdenum cofactor biosy	0.805096	-0.312767	0.046973	0.105132
MBURv2_130422	ThiamineS protein	0.836261	-0.257975	0.237338	0.301318
MBURv2_130423	molybdopterin biosynthesis, protein C	0.816058	-0.293256	0.350997	0.413795
MBURv2_130424	putative ABC transporter, permease protein	0.711893	-0.490268	0.265078	0.328185
MBURv2_130425	superoxide dismutase, Fe	0.681962	-0.552237	0.059041	0.117874
MBURv2_130426	protein of unknown function	0.667445	-0.583279	0.035283	0.091954
MBURv2_130427	Adenylate cyclase	0.554728	-0.850148	0.074204	0.134112
MBURv2_130428	conserved exported protein of unknown function	0.44339	-1.17335	0.175747	0.239247
MBURv2_130429	7-Fe ferredoxin	0.993241	-0.00978426	0.975364	0.982288
MBURv2_130430	50S ribosomal subunit protein L17	1.25541	0.328163	0.39411	0.455978
MBURv2_130431	RNA polymerase, alpha subunit	2.04733	1.03375	0.017708	0.066134
MBURv2_130432	30S ribosomal subunit protein S4	1.90381	0.928887	0.063333	0.122355
MBURv2_130433	30S ribosomal subunit protein S11	1.71073	0.774615	0.026987	0.080448
MBURv2_130434	30S ribosomal subunit protein S13	1.66387	0.73454	0.030839	0.08601
MBURv2_130435	preprotein translocase membrane subunit	1.21949	0.286274	0.103068	0.164648
MBURv2_130436	50S ribosomal subunit protein L15	1.70001	0.765546	0.062286	0.121436
MBURv2_130437	50S ribosomal subunit protein L30	2.07995	1.05655	0.070929	0.130477
MBURv2_130438	30S ribosomal subunit protein S5	2.01303	1.00937	0.020352	0.070483
MBURv2_130439	50S ribosomal subunit protein L18	1.42101	0.506913	0.068357	0.127744
MBURv2_130440	50S ribosomal subunit protein L6	1.6964	0.762472	0.039179	0.095708
MBURv2_130441	30S ribosomal subunit protein S8	1.82474	0.867688	0.041918	0.098707
MBURv2_130442	30S ribosomal subunit protein S14	1.25542	0.328167	0.103687	0.165234
MBURv2_130443	50S ribosomal subunit protein L5	1.72983	0.790633	0.039841	0.096463
MBURv2_130444	50S ribosomal subunit protein L24	1.70906	0.773207	0.018399	0.067418
MBURv2_130445	50S ribosomal subunit protein L14	1.50712	0.591792	0.060135	0.119323
MBURv2_130446	30S ribosomal subunit protein S17	1.71218	0.775832	0.149259	0.212757
MBURv2_130447	50S ribosomal subunit protein L29	2.46384	1.30091	0.010277	0.055269
MBURv2_130448	50S ribosomal subunit protein L16	2.06359	1.04516	0.023669	0.075374
MBURv2_130449	30S ribosomal subunit protein S3	2.01858	1.01334	0.030359	0.085484
MBURv2_130450	50S ribosomal subunit protein L22	1.9382	0.954716	0.007113	0.046695
MBURv2_130451	30S ribosomal subunit protein S19	2.15151	1.10535	0.013796	0.061527
MBURv2_130452	50S ribosomal subunit protein L2	1.5573	0.639052	0.00273	0.031915
MBURv2_130453	50S ribosomal subunit protein L23	1.41818	0.504042	0.123305	0.18654
MBURv2_130454	50S ribosomal subunit protein L4	1.41114	0.496863	0.119869	0.182313
MBURv2_130455	50S ribosomal subunit protein L3	1.65814	0.729564	0.006762	0.045979
MBURv2_130456	30S ribosomal subunit protein S10	1.78083	0.832548	0.077923	0.138515
MBURv2_130457	protein chain elongation factor EF-Tu (duplicate of tufA)	1.77948	0.831456	0.000257	0.013692
MBURv2_130458	protein chain elongation factor EF-G, GTP-binding	1.82548	0.868274	0.002727	0.031915
MBURv2_130459	30S ribosomal subunit protein S7	2.62039	1.38978	0.000179	0.013348
MBURv2_130460	30S ribosomal subunit protein S12	1.86189	0.896769	0.00122	0.023672
MBURv2_130461	protein of unknown function	1.68371	0.751647	0.090981	0.151247
MBURv2_130462	RNA polymerase, beta prime subunit	1.60931	0.686438	0.02555	0.078436
MBURv2_130463	RNA polymerase, beta subunit	1.38457	0.469434	0.003277	0.033889
MBURv2_130464	50S ribosomal subunit protein L7/L12	2.50264	1.32345	0.020009	0.069855
MBURv2_130465	50S ribosomal subunit protein L10	1.83217	0.87355	0.025285	0.078143
MBURv2_130466	50S ribosomal subunit protein L1	2.34356	1.2287	0.000817	0.019423
MBURv2_130467	50S ribosomal subunit protein L11	2.10107	1.07113	0.003887	0.035501
MBURv2_130468	transcription termination factor	1.1057	0.144956	0.432103	0.492406
MBURv2_130469	Preprotein translocase subunit SecE	1.22868	0.297109	0.084347	0.144997
MBURv2_130470	protein chain elongation factor EF-Tu (duplicate of tufA)	1.69669	0.762724	0.000324	0.014445
MBURv2_130471	50S ribosomal protein L25	2.17157	1.11874	0.004769	0.038869
MBURv2_130472	phosphoribosylpyrophosphate synthase	1.4049	0.490467	0.019578	0.069223
MBURv2_130473	4-diphosphocytidyl-2-C-methylerythritol kinase	0.88452	-0.177033	0.66032	0.706541
MBURv2_130474	Outer membrane lipoprotein LolB (Modular protein)	1.07054	0.0983333	0.683517	0.726737
MBURv2_130475	Tetratricopeptide TPR_2 repeat protein	0.959022	-0.0603642	0.666153	0.712111
MBURv2_130476	glutamyl tRNA reductase	0.634016	-0.657409	0.000347	0.014445
MBURv2_130477	peptide chain release factor RF-1	1.18159	0.240725	0.053701	0.113134
MBURv2_130478	N5-glutamine methyltransferase, modifies release factors RF-1 and RF-2	0.647473	-0.627108	0.030615	0.085639
MBURv2_130479	Mov34/MPN/PAD-1 family protein	0.762745	-0.390727	0.017418	0.065516
MBURv2_130480	conserved protein of unknown function	0.715901	-0.482168	0.075634	0.135776
MBURv2_130481	aspartyl/glutamyl-tRNA(Asn/Gln) amidotransferase subunit B	1.3038	0.382727	0.000418	0.014837
MBURv2_130482	conserved protein of unknown function	0.70761	-0.498974	0.074421	0.134329
MBURv2_130483	aspartyl/glutamyl-tRNA(Asn/Gln) amidotransferase subunit A	1.39752	0.482871	0.012004	0.058285
MBURv2_130484	aspartyl/glutamyl-tRNA(Asn/Gln) amidotransferase subunit C	1.27656	0.352258	0.030842	0.08601
MBURv2_130485	protein of unknown function	0.426732	-1.2286	0.082908	0.143755
MBURv2_130486	cell wall structural complex MreBCD, actin-like component MreB	1.16838	0.22451	0.263102	0.326362
MBURv2_130487	Cell shape-determining protein MreC	0.783367	-0.35224	0.067858	0.127446
MBURv2_130488	putative rod shape-determining protein MreD	0.671685	-0.574143	0.03786	0.094858
MBURv2_130489	transpeptidase involved in peptidoglycan synthesis (penicillin-binding protein 2)	0.767532	-0.381701	0.005385	0.041114
MBURv2_130490	cell wall shape-determining protein	0.841806	-0.24844	0.10505	0.166616
MBURv2_130491	Membrane-bound lytic murein transglycosylase B (Modular protein)	0.888898	-0.16991	0.064028	0.123381
MBURv2_130492	D-alanyl-D-alanine carboxypeptidase DacC	1.16271	0.217488	0.020759	0.071284
MBURv2_130493	D-amino-acid transaminase	1.05372	0.0754943	0.431552	0.491902
MBURv2_130494	conserved protein of unknown function	1.00264	0.00379942	0.98217	0.987828
MBURv2_130495	lipoyl-protein ligase	0.967493	-0.0476769	0.781493	0.816002
MBURv2_130496	lipoate synthase	1.25569	0.328482	0.002283	0.030757
MBURv2_130497	transcriptional accessory protein	1.10731	0.147062	0.13713	0.200893
MBURv2_130498	conserved exported protein of unknown function	1.84944	0.887088	0.002383	0.03083
MBURv2_130499	conserved protein of unknown function	2.45362	1.29491	0.008605	0.05217
MBURv2_130500	putative transporter, SSS family	0.425637	-1.2323	0.01815	0.066885
MBURv2_130501	Tetratricopeptide repeat domain protein	0.521439	-0.93943	1e-05	0.006643
MBURv2_130502	L-ectoine synthase	0.513211	-0.962376	0.019695	0.069531
MBURv2_130503	Diaminobutyrate--2-oxoglutarate transaminase	0.901014	-0.150379	0.094221	0.154595
MBURv2_130504	L-2,4-diaminobutyric acid acetyltransferase	1.1668	0.222561	0.354027	0.416676
MBURv2_130505	Putative transcription regulator, MarR family protein (fragment)	0.980084	-0.0290227	0.914394	0.932259
MBURv2_130506	conserved membrane protein of unknown function	0.74204	-0.430431	0.048827	0.107482
MBURv2_130507	putative glycosyltransferase	0.4702	-1.08865	0.265518	0.32855
MBURv2_130508	conserved membrane protein of unknown function	0.505023	-0.985579	0.101783	0.162997
MBURv2_130509	putative S-adenosyl-L-methionine-dependent methyltransferase, UbiG-related	0.507798	-0.977673	0.230398	0.293727
MBURv2_130510	putative sulfate transporter	0.485297	-1.04306	0.550636	0.606328
MBURv2_130511	putative transcriptional regulator, LysR family	0.740001	-0.434401	0.26308	0.326362
MBURv2_130512	putative S-adenosyl-L-methionine-dependent methyltransferase, UbiE-related	0.608836	-0.715874	0.10077	0.161753
MBURv2_130513	NmmA	1.30492	0.383967	0.005469	0.041592
MBURv2_130514	putative 3,4-dihydroxyphenylalanine extradiol dioxygenase	0.615576	-0.699991	0.039209	0.095708
MBURv2_130515	conserved exported protein of unknown function	0.858418	-0.220248	0.481077	0.539281
MBURv2_130516	Retron-type reverse transcriptase	0.382528	-1.38636	0.002756	0.031915
MBURv2_130517	conserved protein of unknown function	0.905531	-0.143164	0.366368	0.428357
MBURv2_130518	putative 6-pyruvoyl tetrahydrobiopterin synthase	1.23226	0.301308	0.293529	0.357463
MBURv2_130519	Zinc-containing alcohol dehydrogenase superfamily	1.092	0.126974	0.405395	0.466066
MBURv2_130520	Riboflavin-specific deaminase/GTP cyclohydrolase II	0.582789	-0.778954	0.11316	0.174717
MBURv2_130521	Apolipoprotein N-acyltransferase	0.899014	-0.153585	0.125685	0.18891
MBURv2_130522	conserved exported protein of unknown function	1.43201	0.518038	0.01135	0.057196
MBURv2_130523	Phospholipid/glycerol acyltransferase	1.25365	0.326137	0.000761	0.018879
MBURv2_130524	glycine tRNA synthetase, beta subunit	1.10819	0.148212	0.143703	0.207444
MBURv2_130525	glycine tRNA synthetase, alpha subunit	1.31906	0.399507	0.01216	0.058443
MBURv2_130526	protein of unknown function	0.368912	-1.43865	0.057964	0.116855
MBURv2_130527	conserved protein of unknown function	0.40252	-1.31287	0.012138	0.058443
MBURv2_130528	conserved protein of unknown function	0.623368	-0.681844	0.03816	0.095126
MBURv2_130529	conserved protein of unknown function	0.659895	-0.599692	0.060014	0.119188
MBURv2_130530	Cytochrome c'-beta	0.362927	-1.46225	7.9e-05	0.011425
MBURv2_130531	Glucokinase	0.57545	-0.797238	0.001387	0.024504
MBURv2_130532	Phosphorylase kinase alphabeta	0.731188	-0.451686	0.000123	0.011824
MBURv2_130533	Putative Serine/threonine protein kinase (fragment)	0.514162	-0.959705	0.055144	0.114461
MBURv2_130534	H repeat-associated protein YhhI	0.755602	-0.404302	0.026426	0.079816
MBURv2_130535	Putative Serine/threonine protein kinase (fragment)	0.407596	-1.29479	0.053215	0.11272
MBURv2_130536	Major facilitator superfamily MFS_1	0.684067	-0.54779	0.08693	0.147092
MBURv2_130537	putative sodium-dependent transporter	0.552894	-0.854925	0.013996	0.061872
MBURv2_130538	conserved protein of unknown function	0.527539	-0.92265	0.074042	0.134032
MBURv2_130539	conserved protein of unknown function	1.51671	0.600949	0.08779	0.147946
MBURv2_130540	protein of unknown function	0.637076	-0.650463	0.02516	0.077917
MBURv2_130541	conserved protein of unknown function	1.86926	0.902469	0.040384	0.096802
MBURv2_130542	conserved protein of unknown function	1.25034	0.322326	0.206704	0.270521
MBURv2_130543	conserved protein of unknown function	1.28672	0.363699	0.204839	0.268777
MBURv2_130544	conserved protein of unknown function	1.52462	0.608446	0.010968	0.056783
MBURv2_130545	protein of unknown function	0.7753	-0.367173	0.212711	0.276629
MBURv2_130546	conserved protein of unknown function	0.849954	-0.234543	0.037925	0.094906
MBURv2_130547	conserved protein of unknown function	1.40771	0.493355	0.086211	0.146719
MBURv2_130548	conserved protein of unknown function	0.9726	-0.0400815	0.532718	0.589744
MBURv2_130549	Chaperone protein DnaK	1.37688	0.461405	0.01065	0.05583
MBURv2_130550	conserved protein of unknown function	0.772852	-0.371736	0.174088	0.237702
MBURv2_130551	conserved hypothetical protein	0.893995	-0.161661	0.534341	0.590912
MBURv2_130552	Cell division protein ZapD	0.714405	-0.485186	0.015942	0.063938
MBURv2_130553	dephospho-CoA kinase	0.579821	-0.786321	0.01048	0.055589
MBURv2_130554	type 4 prepilin-like proteins leader peptide processing enzyme (Protein secretion protein XCPA)[Includes: Leader peptidase (Prep	0.808116	-0.307366	0.150429	0.213956
MBURv2_130555	type 4 fimbrial assembly protein	0.803608	-0.315436	0.031853	0.087522
MBURv2_130556	type 4 fimbrial biogenesis protein	0.562032	-0.831276	8.5e-05	0.011425
MBURv2_130557	valyl-tRNA synthetase	0.90571	-0.142879	0.21358	0.27752
MBURv2_130558	DNA polymerase III chi subunit HolC	1.02943	0.0418471	0.611679	0.662457
MBURv2_130559	aminopeptidase A, a cyteinylglycinase	1.01353	0.0193931	0.792947	0.826252
MBURv2_130560	Permease YjgP/YjgQ family protein	0.738262	-0.437795	0.000883	0.01994
MBURv2_130561	Permease YjgP/YjgQ family protein	0.764537	-0.387342	0.018314	0.067326
MBURv2_130562	RDD domain containing protein (fragment)	0.974044	-0.0379411	0.880025	0.903713
MBURv2_130563	conserved protein of unknown function	0.644691	-0.63332	0.013868	0.061667
MBURv2_130564	poly(A) polymerase I	0.678405	-0.559781	0.002076	0.02997
MBURv2_130565	2-amino-4-hydroxy-6-hydroxymethyldihyropteridine pyrophosphokinase	1.06932	0.0966976	0.579545	0.632742
MBURv2_130566	3-methyl-2-oxobutanoate hydroxymethyltransferase	0.83672	-0.257183	0.171593	0.235426
MBURv2_130567	pantothenate synthetase	0.467439	-1.09715	0.012559	0.059099
MBURv2_130568	aspartate 1-decarboxylase	0.603853	-0.727731	0.149062	0.212757
MBURv2_130569	Flagellar assembly factor FliW	0.834261	-0.261429	0.310751	0.375015
MBURv2_130570	conserved protein of unknown function	0.407569	-1.29488	0.052833	0.112424
MBURv2_130571	putative MxaL protein	0.598301	-0.741057	0.000626	0.017723
MBURv2_130572	putative MxaK protein	0.489388	-1.03095	0.0233	0.075374
MBURv2_130573	exported protein of unknown function	0.615278	-0.70069	0.144159	0.208036
MBURv2_130574	5-bromo-4-chloroindolyl phosphate hydrolysis protein	0.686524	-0.542618	0.001303	0.024227
MBURv2_130575	Toxic anion resistance family protein	1.1815	0.240625	0.10041	0.161367
MBURv2_130576	conserved protein of unknown function	0.603243	-0.729189	0.108698	0.170287
MBURv2_130577	thiamin (pyrimidine moiety) biosynthesis protein	1.58149	0.661288	0.014739	0.062696
MBURv2_130578	protein of unknown function	0.699135	-0.516357	0.248579	0.312516
MBURv2_130579	putative phosphate permease jhp_1384	1.04148	0.0586283	0.715492	0.756306
MBURv2_130580	putative septum site-determining protein MinC	0.555911	-0.847074	0.129651	0.193242
MBURv2_130581	membrane ATPase of the MinC-MinD-MinE system	0.79718	-0.327023	0.036372	0.093411
MBURv2_130582	cell division topological specificity factor	0.944399	-0.0825316	0.627342	0.676999
MBURv2_130583	conserved protein of unknown function	0.521856	-0.938276	0.054507	0.11397
MBURv2_130584	hypothetical protein; putative nucleoside triphosphate hydrolase domain	0.956775	-0.0637484	0.576484	0.630659
MBURv2_130585	ribosome-associated, sigma 54 modulation protein	0.74754	-0.419777	0.170667	0.234299
MBURv2_130586	RNA polymerase, sigma 54 (sigma N) factor	0.85704	-0.222566	0.007406	0.047965
MBURv2_130587	putative lipopolysaccharide transport protein B: ATP-binding component of ABC superfamily	0.919838	-0.120548	0.468799	0.527733
MBURv2_130588	Lipopolysaccharide transport periplasmic protein LptA	0.790908	-0.338418	0.023316	0.075374
MBURv2_130589	conserved protein of unknown function	0.856459	-0.223544	0.176639	0.240174
MBURv2_130590	3-deoxy-D-manno-octulosonate 8-phosphate phosphatase	0.993075	-0.0100254	0.903032	0.922539
MBURv2_130591	D-arabinose 5-phosphate isomerase	0.853772	-0.228077	0.000456	0.01524
MBURv2_130592	putative calcium/sodium:proton antiporter	0.847279	-0.239091	0.382896	0.445046
MBURv2_130593	toluene transporter subunit: ATP-binding component of ABC superfamily	1.0703	0.0980112	0.504176	0.561456
MBURv2_130594	toluene transporter subunit: membrane component of ABC superfamily	1.27346	0.348755	0.118468	0.180545
MBURv2_130595	toluene transporter subunit: membrane component of ABC superfamily	1.07114	0.0991524	0.684859	0.727877
MBURv2_130596	Anti-sigma-factor antagonist	0.770253	-0.376596	0.266121	0.329027
MBURv2_130597	UDP-N-acetylglucosamine 1-carboxyvinyltransferase	1.20652	0.270853	0.160119	0.224064
MBURv2_130598	ATP-phosphoribosyltransferase	1.68982	0.75687	0.014787	0.062696
MBURv2_130599	Histidinol dehydrogenase (HDH)	1.31683	0.397071	0.109673	0.171106
MBURv2_130600	Histidinol-phosphate aminotransferase 2	1.30817	0.387553	0.121592	0.184316
MBURv2_130601	Ubiquinol-cytochrome c reductase iron-sulfur subunit	1.02934	0.0417168	0.625812	0.675669
MBURv2_130602	Cytochrome b	1.36002	0.443624	0.17421	0.237797
MBURv2_130603	Cytochrome c1	1.07207	0.100402	0.613738	0.664371
MBURv2_130604	stringent starvation protein A	1.04916	0.0692334	0.707976	0.749059
MBURv2_130605	ClpXP protease specificity-enhancing factor	0.602201	-0.731683	0.030105	0.085262
MBURv2_130606	conserved protein of unknown function	0.732533	-0.449034	0.146669	0.210736
MBURv2_130607	conserved protein of unknown function	1.23054	0.299292	0.176541	0.240112
MBURv2_130608	conserved membrane protein of unknown function	0.844282	-0.244203	0.005436	0.041407
MBURv2_130609	ABC transporter related protein	0.670216	-0.577302	0.003552	0.034426
MBURv2_130610	Amylosucrase	0.63231	-0.661296	0.01355	0.061213
MBURv2_130611	Fructokinase	0.830059	-0.268714	0.090395	0.15077
MBURv2_130612	Sucrose-6F-phosphate phosphohydrolase; sucrose-phosphate phosphatase	0.953491	-0.0687088	0.43375	0.493663
MBURv2_130613	Sucrose-phosphate synthase	0.596376	-0.745706	0.001369	0.024504
MBURv2_130614	protein of unknown function	6.89183	2.78489	0.014686	0.062659
MBURv2_130615	conserved exported protein of unknown function	7.25137	2.85825	0.013187	0.060168
MBURv2_130616	Fnr-like transcriptional activator	0.797406	-0.326614	0.047235	0.105379
MBURv2_130617	hybrid-cluster [4Fe-2S-2O] protein in anaerobic terminal reductases	0.355663	-1.49142	0.05817	0.11701
MBURv2_130618	Methane monooxygenase component C	0.485162	-1.04346	0.037012	0.094136
MBURv2_130619	protein of unknown function	0.586903	-0.768806	0.139654	0.20315
MBURv2_130620	putative transporter fused subunits of ABC superfamily: ATP-binding components	1.27205	0.347156	0.138488	0.202231
MBURv2_130621	conserved protein of unknown function	0.591238	-0.758189	0.011865	0.057982
MBURv2_130622	exported protein of unknown function	0.745077	-0.424539	0.145352	0.209625
MBURv2_130623	conserved protein of unknown function	0.60923	-0.714941	0.031594	0.087116
MBURv2_130624	conserved membrane protein of unknown function	0.895236	-0.15966	0.069124	0.128564
MBURv2_130625	dihydro-orotate oxidase, FMN-linked	1.09982	0.137271	0.003461	0.034426
MBURv2_130626	Cytochrome b561	0.694574	-0.5258	0.009827	0.054717
MBURv2_130627	protein of unknown function	0.970332	-0.0434496	0.900299	0.920369
MBURv2_130628	conserved protein of unknown function	1.27851	0.354465	0.312512	0.37644
MBURv2_130629	Coenzyme PQQ synthesis protein A	0.354125	-1.49767	0.001403	0.024689
MBURv2_130630	coenzyme PQQ synthesis protein B (Coenzyme PQQ synthesis protein V)	1.14341	0.193344	0.102445	0.163999
MBURv2_130631	coenzyme PQQ synthesis protein C (Coenzyme PQQ synthesis protein I)	1.45051	0.536555	0.006563	0.045698
MBURv2_130632	conserved protein of unknown function	0.947606	-0.0776407	0.635807	0.684642
MBURv2_130633	Coenzyme PQQ synthesis protein D	1.50953	0.594102	0.06235	0.121436
MBURv2_130634	coenzyme PQQ synthesis protein E (Coenzyme PQQ synthesis protein III)	0.889115	-0.169558	0.015277	0.062995
MBURv2_130635	3-octaprenyl-4-hydroxybenzoate carboxy-lyase	0.87345	-0.195203	0.169428	0.233304
MBURv2_130636	Proline iminopeptidase	1.09668	0.133139	0.306763	0.370893
MBURv2_130637	Prevent-host-death family protein	0.654895	-0.610664	0.001128	0.022957
MBURv2_130638	conserved protein of unknown function	0.580713	-0.784103	0.155152	0.219299
MBURv2_130639	conserved exported protein of unknown function	1.11493	0.156951	0.387136	0.449398
MBURv2_130640	conserved protein of unknown function	0.569311	-0.812711	0.011601	0.057499
MBURv2_130641	conserved protein of unknown function	0.579139	-0.788018	0.011521	0.057453
MBURv2_130642	conserved membrane protein of unknown function	0.619509	-0.690803	0.014662	0.062659
MBURv2_130643	conserved exported protein of unknown function	0.918638	-0.122432	0.605369	0.656564
MBURv2_130644	conserved exported protein of unknown function	1.28955	0.366871	0.183873	0.247197
MBURv2_130645	conserved membrane protein of unknown function	0.468722	-1.0932	0.014364	0.062583
MBURv2_130646	conserved protein of unknown function	0.47201	-1.08311	0.014096	0.06207
MBURv2_130647	conserved exported protein of unknown function	0.576141	-0.795506	0.046495	0.104396
MBURv2_130648	quinolinate synthase, L-aspartate oxidase (B protein) subunit	0.57732	-0.792557	0.012147	0.058443
MBURv2_130649	RNA polymerase, sigma 24 (sigma E) factor	0.559257	-0.838417	0.011993	0.058285
MBURv2_130650	conserved protein of unknown function	0.870388	-0.200269	0.343286	0.406162
MBURv2_130651	putative sigma-E factor regulatory protein	0.639615	-0.644724	0.002095	0.02997
MBURv2_130652	putative serine protease MucD precursor	0.986286	-0.0199221	0.831118	0.861478
MBURv2_130653	GTP-binding membrane protein	0.807761	-0.308	0.009228	0.053328
MBURv2_130654	leader peptidase (signal peptidase I) , serine protease	0.953489	-0.0687118	0.603622	0.654982
MBURv2_130655	conserved protein of unknown function	1.00672	0.0096624	0.974158	0.981508
MBURv2_130656	RNase III	0.774867	-0.367979	0.125596	0.18891
MBURv2_130657	membrane-associated, 16S rRNA-binding GTPase	0.756806	-0.402005	0.032758	0.08865
MBURv2_130658	DNA repair protein RecO	0.62299	-0.682719	0.015224	0.062946
MBURv2_130659	pyridoxine 5'-phosphate synthase	1.37685	0.461374	0.107957	0.169242
MBURv2_130660	Protein serine/threonine phosphatase	0.722631	-0.468669	0.34543	0.408081
MBURv2_130661	Sigma54 specific transcriptional regulator, Fis family	0.968699	-0.0458797	0.557339	0.613113
MBURv2_130662	conserved membrane protein of unknown function	0.995115	-0.00706486	0.970168	0.978791
MBURv2_130663	Orotidine 5'-phosphate decarboxylase	1.11594	0.158259	0.315405	0.379322
MBURv2_130664	Auxin Efflux Carrier	0.582124	-0.780602	0.046039	0.103628
MBURv2_130665	Molybdopterin binding domain protein	0.567299	-0.817819	0.023523	0.075374
MBURv2_130666	fused ATP-binding subunits of ABC superfamily protein involved in precise excision of transposons	0.82672	-0.274529	0.175542	0.239121
MBURv2_130667	conserved protein of unknown function	0.383921	-1.38112	0.241082	0.304538
MBURv2_130668	putative ATPase of the AAA+ class	0.994694	-0.00767533	0.968103	0.97736
MBURv2_130669	conserved protein of unknown function	0.741801	-0.430896	0.130792	0.194306
MBURv2_130670	putative Transcriptional factor	0.747233	-0.42037	0.157425	0.221178
MBURv2_130673	protein of unknown function	0.358085	-1.48163	0.007096	0.046695
MBURv2_130675	tyrosyl-tRNA synthetase	0.733061	-0.447995	0.115615	0.177389
MBURv2_130676	Peptidase M23B	0.860037	-0.217529	0.321015	0.384946
MBURv2_130677	anhydro-N-acetylmuramic acid kinase	0.463234	-1.11019	0.014696	0.062659
MBURv2_130678	putative chaperone involved in Fe-S cluster assembly and activation; hesB-like	0.398443	-1.32755	0.003637	0.034471
MBURv2_130679	N-acetyl-gamma-glutamyl-phosphate reductase	1.14667	0.197455	0.090875	0.151182
MBURv2_130680	protein of unknown function	0.529844	-0.91636	0.334783	0.398301
MBURv2_130681	putative bipartite protein [includes a nickel-iron hydrogenase, accessory protein domain HupE; a TonB-dependent receptor]	0.931518	-0.102344	0.365317	0.427527
MBURv2_130682	protein of unknown function	0.53001	-0.915909	0.123686	0.186929
MBURv2_130683	putative monooxygenase	0.884151	-0.177635	0.470254	0.529239
MBURv2_130684	conserved exported protein of unknown function	0.641617	-0.640216	0.004596	0.037943
MBURv2_130685	Carboxy-terminal-processing protease	0.984109	-0.02311	0.686952	0.729706
MBURv2_130686	Peptidase M23	0.659172	-0.601273	0.009558	0.054041
MBURv2_130687	protein of unknown function	0.588903	-0.763898	0.063242	0.122239
MBURv2_130688	Transcriptional regulator, ArsR family	0.744537	-0.425585	0.066545	0.126256
MBURv2_130689	Rhodanese domain protein	1.63521	0.709472	0.041352	0.097882
MBURv2_130690	protein export chaperone	1.47267	0.558431	0.156564	0.220404
MBURv2_130691	glycerol-3-phosphate dehydrogenase (NAD+)	1.35034	0.433322	0.010824	0.056353
MBURv2_130692	putative rRNA methylase	0.639865	-0.644161	0.009495	0.053853
MBURv2_130693	Glycogen phosphorylase	1.21322	0.278842	0.077989	0.138525
MBURv2_130694	preprotein translocase subunit, ATPase	1.1754	0.233149	0.0027	0.031915
MBURv2_130695	protein of unknown function	0.732243	-0.449606	0.234175	0.29797
MBURv2_130696	bifunctional GDP-fucose synthetase: GDP-4-dehydro-6-deoxy-D-mannose epimerase and GDP-4-dehydro-6-L-deoxygalactose reductase	1.09686	0.133373	0.118329	0.180516
MBURv2_130697	GDP-D-mannose dehydratase, NAD(P)-binding	1.07762	0.107854	0.118114	0.180282
MBURv2_130698	Bifunctional permease/carbonic anhydrase	0.433863	-1.20469	0.013029	0.059716
MBURv2_130699	putative inner membrane subunit of an electron transport system	0.385069	-1.37681	0.150722	0.214161
MBURv2_130700	putative iron-sulfur protein	0.470262	-1.08846	0.06059	0.119768
MBURv2_130701	Electron transport complex protein RnfC	0.788485	-0.342845	0.569688	0.62449
MBURv2_130702	putative inner membrane oxidoreductase	0.733119	-0.447881	0.427643	0.488161
MBURv2_130703	putative oxidoreductase	0.662047	-0.594994	0.257955	0.321029
MBURv2_130704	putative inner membrane NADH-quinone reductase	0.830326	-0.26825	0.182159	0.245471
MBURv2_130705	DNA glycosylase and apyrimidinic (AP) lyase (endonuclease III)	0.68735	-0.540883	0.242377	0.305864
MBURv2_130706	conserved protein of unknown function	0.254957	-1.97167	0.035853	0.0928
MBURv2_130707	conserved exported protein of unknown function	1.48686	0.572266	0.080782	0.141712
MBURv2_130708	conserved hypothetical protein	0.711044	-0.491989	0.018478	0.067483
MBURv2_130709	conserved protein of unknown function	0.357017	-1.48594	0.035803	0.092777
MBURv2_130710	putative nuclease	0.505902	-0.98307	0.001699	0.027251
MBURv2_130711	D-tyr-tRNA(Tyr) deacylase	0.63149	-0.663168	0.029221	0.083519
MBURv2_130712	conserved protein of unknown function	0.728144	-0.457704	0.119968	0.182403
MBURv2_130713	conserved exported protein of unknown function	0.529728	-0.916676	0.003534	0.034426
MBURv2_130714	putative peptidase	0.865762	-0.207958	0.249111	0.312939
MBURv2_130715	conserved protein of unknown function	3.57636	1.83849	0.001585	0.026271
MBURv2_130716	Regulator of ribonuclease activity	0.627527	-0.672251	0.096945	0.157433
MBURv2_130717	1-hydroxy-2-methyl-2-(E)-butenyl 4-diphosphate reductase, 4Fe-4S protein	0.404097	-1.30723	0.040926	0.097602
MBURv2_130718	putative TrkA-N domain protein	0.7677	-0.381385	0.036566	0.093631
MBURv2_130719	conserved membrane protein of unknown function	0.941177	-0.087462	0.499099	0.556188
MBURv2_130720	Rhodanese domain protein	0.851939	-0.231178	0.150344	0.213902
MBURv2_130721	heat shock protein 15	0.636808	-0.65107	0.153249	0.217151
MBURv2_130722	Sulfurtransferase TusE	0.748442	-0.418038	0.055272	0.114529
MBURv2_130723	Sulfur relay protein TusB/DsrH	0.911561	-0.133589	0.372568	0.434823
MBURv2_130724	multidrug efflux system protein	0.807961	-0.307642	0.205223	0.269125
MBURv2_130725	Flagellar brake protein YcgR	0.603089	-0.729557	0.016713	0.064483
MBURv2_130726	Exodeoxyribonuclease 7 large subunit	0.862382	-0.213601	0.296846	0.361018
MBURv2_130727	2'-5' RNA ligase	0.548976	-0.865185	0.010958	0.056783
MBURv2_130728	conserved membrane protein of unknown function	0.607845	-0.718225	0.033902	0.089486
MBURv2_130729	Diguanylate cyclase	0.755475	-0.404544	0.000702	0.018205
MBURv2_130730	Thiol:disulfide interchange protein DsbA	1.25263	0.324965	0.160201	0.224064
MBURv2_130731	Cytochrome c class I	0.957017	-0.0633835	0.564946	0.62043
MBURv2_130732	protein of unknown function	0.442845	-1.17513	0.052169	0.111739
MBURv2_130733	GTP-binding protein	0.583946	-0.776093	0.000243	0.013669
MBURv2_130734	protein of unknown function	0.385176	-1.37641	0.000673	0.018135
MBURv2_130735	Beta-lactamase-like protein	0.539566	-0.890129	0.043183	0.100147
MBURv2_130736	putative signal transduction protein	0.66526	-0.58801	0.000417	0.014837
MBURv2_130737	fused DNA polymerase I 5'->3' exonuclease ; 3'->5' polymerase ; 3'->5' exonuclease	0.876365	-0.190396	0.045706	0.103185
MBURv2_130738	GTP pyrophosphokinase	0.58877	-0.764224	0.001131	0.022957
MBURv2_130739	UDP-glucose 6-dehydrogenase	1.42239	0.508322	0.077403	0.137916
MBURv2_130740	Competence protein ComEA helix-hairpin-helix repeat protein	0.425903	-1.2314	0.048597	0.107153
MBURv2_130741	conserved protein of unknown function	0.613068	-0.705881	0.167061	0.230807
MBURv2_130742	conserved membrane protein of unknown function	0.645461	-0.631598	0.004543	0.037943
MBURv2_130743	conserved protein of unknown function	0.808445	-0.306779	0.013909	0.061726
MBURv2_130744	conserved exported protein of unknown function	0.799916	-0.32208	0.248707	0.312518
MBURv2_130745	conserved protein of unknown function	0.494747	-1.01524	0.039463	0.09591
MBURv2_130746	outer membrane lipoprotein (lipocalin)	0.493086	-1.02009	0.009712	0.05437
MBURv2_130747	Deoxyribodipyrimidine photo-lyase	0.479551	-1.06024	0.002696	0.031915
MBURv2_130748	putative NADH dehydrogenase	0.513379	-0.961904	0.015728	0.063547
MBURv2_130749	Sulfoxide reductase heme-binding subunit YedZ	0.50689	-0.980255	0.014211	0.062405
MBURv2_130750	conserved protein of unknown function	0.951073	-0.072372	0.659518	0.705849
MBURv2_130751	Aminoglycoside phosphotransferase	0.693678	-0.527662	0.001966	0.029551
MBURv2_130752	conserved protein of unknown function	0.528396	-0.920309	0.002448	0.031306
MBURv2_130753	guanylate kinase	0.7686	-0.379695	0.035824	0.09278
MBURv2_130754	RNA helicase	1.91119	0.934473	0.01561	0.063396
MBURv2_130755	conserved protein of unknown function	0.736861	-0.440536	0.034151	0.089909
MBURv2_130756	conserved protein of unknown function	0.445609	-1.16615	0.002355	0.03083
MBURv2_130757	DEAD/H associated domain protein	0.607121	-0.719944	0.037566	0.094592
MBURv2_130758	conserved protein of unknown function	0.25956	-1.94586	0.072636	0.132277
MBURv2_130759	conserved protein of unknown function	0.37278	-1.4236	0.004133	0.036242
MBURv2_130760	Nicotinate phosphoribosyltransferase pncB2	0.445706	-1.16584	0.005927	0.043402
MBURv2_130761	Nicotinamidase	0.181042	-2.4656	0.018753	0.067604
MBURv2_130762	Protein-L-isoaspartate O-methyltransferase 2	0.373299	-1.4216	0.022809	0.074767
MBURv2_130763	conserved exported protein of unknown function	0.567014	-0.818544	0.110666	0.17224
MBURv2_130764	protein of unknown function	0.342536	-1.54567	0.003548	0.034426
MBURv2_130765	conserved protein of unknown function	0.606688	-0.720973	0.042685	0.099635
MBURv2_130766	Metallophosphoesterase	0.865668	-0.208114	0.01156	0.057453
MBURv2_130767	L-glutamine:D-fructose-6-phosphate aminotransferase	1.15272	0.205046	0.265703	0.328639
MBURv2_130768	fused N-acetyl glucosamine-1-phosphate uridyltransferase ; glucosamine-1-phosphate acetyl transferase	0.935806	-0.0957187	0.579039	0.632693
MBURv2_130769	F1 sector of membrane-bound ATP synthase, epsilon subunit	0.651048	-0.619164	0.015559	0.063375
MBURv2_130770	F1 sector of membrane-bound ATP synthase, beta subunit	1.50269	0.587547	0.012509	0.059099
MBURv2_130771	F1 sector of membrane-bound ATP synthase, gamma subunit	1.2736	0.348915	0.047666	0.105936
MBURv2_130772	F1 sector of membrane-bound ATP synthase, alpha subunit	1.34329	0.425772	0.013744	0.061527
MBURv2_130773	ATP synthase subunit delta	1.53891	0.621913	0.036609	0.093635
MBURv2_130774	F0 sector of membrane-bound ATP synthase, subunit b	1.49944	0.584429	0.065291	0.124808
MBURv2_130775	ATP synthase subunit c	2.09635	1.06788	0.007554	0.048506
MBURv2_130776	F0 sector of membrane-bound ATP synthase, subunit a	0.99106	-0.0129557	0.962501	0.973653
MBURv2_130777	ATP synthase protein I	0.519171	-0.945718	0.063391	0.122363
MBURv2_130778	chromosome partitioning protein	1.24154	0.312133	0.001375	0.024504
MBURv2_130779	chromosome partitioning protein	0.740601	-0.433232	0.311606	0.375549
MBURv2_130780	methyltransferase, SAM-dependent methyltransferase, glucose-inhibited cell-division protein	0.856193	-0.223992	0.366061	0.428109
MBURv2_130781	glucose-inhibited cell-division protein	0.890252	-0.167714	0.219563	0.283353
MBURv2_130782	protein of unknown function	0.683743	-0.548474	0.017553	0.065804
MBURv2_130783	Transcriptional regulator, TraR/DksA family	0.31141	-1.68311	0.02464	0.077028
MBURv2_130784	putative methanol dehydrogenase regulatory protein	0.586847	-0.768944	0.052139	0.111739
MBURv2_130785	conserved protein of unknown function	0.411704	-1.28032	0.153543	0.21748
MBURv2_130786	conserved membrane protein of unknown function	0.50413	-0.988132	0.003196	0.033889
MBURv2_130787	conserved protein of unknown function	0.897285	-0.156362	0.392365	0.454307
MBURv2_130788	conserved protein of unknown function	1.30081	0.379407	0.510918	0.568243
MBURv2_130789	putative acetyltransferase	0.807559	-0.30836	0.025702	0.078631
MBURv2_130790	protein of unknown function	0.482435	-1.05159	0.035079	0.09158
MBURv2_130791	Endonuclease/exonuclease/phosphatase family protein	0.322412	-1.63302	0.000576	0.016969
MBURv2_130792	conserved protein of unknown function	0.602875	-0.730069	0.010392	0.055427
MBURv2_130793	protein of unknown function	0.409106	-1.28945	0.04245	0.09948
MBURv2_130794	conserved protein of unknown function	0.550778	-0.860457	0.039337	0.095708
MBURv2_130795	conserved protein of unknown function	0.681858	-0.552457	0.1301	0.193657
MBURv2_130796	ATPase, AAA_4 family	0.749173	-0.416629	0.086353	0.146744
MBURv2_130797	putative Restriction modification system DNA specificity domain-containing protein	0.728613	-0.456775	0.147174	0.211112
MBURv2_130798	N-6 DNA methylase	0.892802	-0.163588	0.109848	0.17132
MBURv2_130799	HsdR1	0.61675	-0.697242	0.044118	0.101365
MBURv2_130800	Sigma54 specific transcriptional regulator, Fis family	0.495014	-1.01446	0.093045	0.153385
MBURv2_130801	DNA helicase and single-stranded DNA-dependent ATPase	0.913911	-0.129874	0.161833	0.225583
MBURv2_130802	conserved protein of unknown function	0.438568	-1.18913	0.083904	0.144782
MBURv2_130803	protein of unknown function	0.482792	-1.05053	0.017203	0.065338
MBURv2_130804	protein of unknown function	0.646228	-0.629885	0.156393	0.220359
MBURv2_130805	protein of unknown function	0.789923	-0.340216	0.267041	0.329985
MBURv2_130806	Peptidase S8 and S53 subtilisin kexin sedolisin	0.574858	-0.798722	0.025985	0.079244
MBURv2_130807	Bile acid transporter family protein	0.772136	-0.373073	0.178896	0.242443
MBURv2_130808	VacJ family lipoprotein	1.27559	0.351159	0.037673	0.094756
MBURv2_130809	Sodium/hydrogen exchanger	0.539454	-0.890428	0.013588	0.061321
MBURv2_130810	protein of unknown function	1.15953	0.213545	0.280697	0.343588
MBURv2_130811	Propeptide, PepSY amd peptidase M4	1.25696	0.329943	0.419267	0.479948
MBURv2_130812	putative TonB-dependent receptor	1.52358	0.607469	0.009376	0.053642
MBURv2_130813	Ferrochelatase	0.965423	-0.0507669	0.574209	0.628474
MBURv2_130814	Pentapeptide repeat protein	0.7842	-0.350706	0.017174	0.065338
MBURv2_130815	conserved protein of unknown function	0.644631	-0.633454	0.053281	0.11272
MBURv2_130816	dITP/XTP pyrophosphatase	0.762963	-0.390315	0.147535	0.21123
MBURv2_130817	ribonuclease PH (RNase PH), tRNA nucleotidyltransferase	1.44562	0.531687	0.003919	0.03557
MBURv2_130818	Protein kinase	0.605439	-0.723946	0.010187	0.055269
MBURv2_130819	conserved hypothetical protein	0.83061	-0.267757	0.081772	0.142524
MBURv2_130820	conserved protein of unknown function	1.247	0.31846	0.023592	0.075374
MBURv2_130821	putative acyl carrier protein	1.32043	0.40101	0.156833	0.220645
MBURv2_130822	putative acyl carrier protein (ACP)	0.849546	-0.235236	0.315973	0.379804
MBURv2_130823	conserved hypothetical protein; putative membrane protein	1.26351	0.337435	0.098625	0.159514
MBURv2_130824	AMP-dependent synthetase and ligase	0.75899	-0.397847	0.150089	0.213607
MBURv2_130825	conserved hypothetical protein; putative glycosyl transferase (group 2 family protein)	0.889618	-0.168742	0.2652	0.328247
MBURv2_130826	Lipid A biosynthesis acyltransferase	0.815812	-0.293691	0.018823	0.067756
MBURv2_130827	histidine ammonia-lyase protein (Histidase)	1.07358	0.102434	0.220988	0.284701
MBURv2_130828	conserved protein of unknown function	0.387079	-1.3693	0.147521	0.21123
MBURv2_130829	conserved hypothetical protein	0.637384	-0.649765	0.098359	0.159254
MBURv2_130830	putative TPR domain protein, component of TonB system	0.534099	-0.904821	0.087954	0.147974
MBURv2_130831	putative TonB-like protein	0.614394	-0.702764	0.114985	0.176601
MBURv2_130832	Biopolymer transport protein exbD2	0.572918	-0.803599	0.150809	0.214161
MBURv2_130833	MotA/TolQ/ExbB proton channel	0.563887	-0.826522	0.173676	0.237425
MBURv2_130834	MotA/TolQ/ExbB proton channel	0.528414	-0.920259	0.001409	0.0247
MBURv2_130835	conserved exported protein of unknown function	0.680685	-0.554941	0.139336	0.202892
MBURv2_130836	protein of unknown function	0.223249	-2.16327	0.093536	0.153749
MBURv2_130837	Plasmid stability protein StbB	0.766002	-0.38458	0.287068	0.350535
MBURv2_130838	conserved protein of unknown function	0.71869	-0.476559	0.314509	0.378444
MBURv2_130839	Propeptide PepSY amd peptidase M4	0.395379	-1.33869	0.034861	0.09117
MBURv2_130840	conserved membrane protein of unknown function	0.476274	-1.07014	0.083669	0.144488
MBURv2_130841	TonB-dependent receptor protein	0.389337	-1.36091	0.010165	0.055269
MBURv2_130842	conserved protein of unknown function	0.948662	-0.076034	0.49084	0.548735
MBURv2_130843	putative Protein FecR, ferric citrate sensor	1.08091	0.112252	0.589457	0.642067
MBURv2_130844	RNA polymerase, sigma-24 subunit, ECF subfamily	0.152351	-2.71453	0.115552	0.177352
MBURv2_130845	protein of unknown function	0.646359	-0.629592	0.433615	0.493634
MBURv2_130846	RNA polymerase sigma factor, sigma-70 family	0.580075	-0.785689	0.068862	0.128194
MBURv2_130847	Fe2+-dicitrate sensor, membrane component	0.622247	-0.684441	0.033545	0.089387
MBURv2_130848	conserved protein of unknown function	0.842454	-0.24733	0.344594	0.40741
MBURv2_130849	TonB-dependent receptor protein	0.499715	-1.00082	0.001817	0.028186
MBURv2_130850	protein of unknown function	0.498029	-1.0057	0.086963	0.147092
MBURv2_130851	putative iron-regulated membrane protein	0.397364	-1.33147	0.084669	0.145221
MBURv2_130852	protein of unknown function	0.358408	-1.48033	0.106127	0.167464
MBURv2_130853	transposase (fragment)	0.309035	-1.69416	0.099799	0.160613
MBURv2_130854	conserved protein of unknown function	0.497913	-1.00603	0.023118	0.075212
MBURv2_130855	protein of unknown function	0.720156	-0.473619	0.004874	0.039153
MBURv2_130856	All-trans-retinol 13,14-reductase	0.580761	-0.783983	0.068518	0.127941
MBURv2_130857	conserved protein of unknown function	0.379255	-1.39876	0.065027	0.124513
MBURv2_130858	conserved exported protein of unknown function	0.133968	-2.90004	0.012575	0.059099
MBURv2_130859	mechanosensitive channel	0.504246	-0.9878	0.029722	0.084389
MBURv2_130860	ATP-dependent zinc metalloprotease FtsH	0.418477	-1.25678	0.035761	0.092722
MBURv2_130861	conserved protein of unknown function	0.344661	-1.53675	0.103773	0.165308
MBURv2_130862	conserved membrane protein of unknown function	0.807209	-0.308986	0.006529	0.045698
MBURv2_130863	DNA/RNA non-specific endonuclease	0.489882	-1.02949	0.030509	0.085552
MBURv2_130864	Ferritin Dps family protein	0.419623	-1.25283	0.044042	0.101365
MBURv2_130865	fumarate hydratase (fumarase C),aerobic Class II	0.419159	-1.25443	0.012585	0.059099
MBURv2_130866	conserved protein of unknown function	0.82947	-0.269738	0.133718	0.197425
MBURv2_130867	Rubredoxin-type Fe(Cys)4 protein	0.647874	-0.626215	0.021259	0.072134
MBURv2_130868	putative ATPase	0.75457	-0.406273	0.014269	0.062514
MBURv2_130869	HAMP domain protein	0.517403	-0.95064	0.083989	0.144828
MBURv2_130870	SagB-type dehydrogenase domain protein	0.471681	-1.08412	0.076525	0.136916
MBURv2_130871	conserved protein of unknown function	0.544231	-0.877709	0.149265	0.212757
MBURv2_130872	conserved exported protein of unknown function	0.38144	-1.39047	0.108926	0.170396
MBURv2_130873	conserved protein of unknown function	0.499912	-1.00025	0.031319	0.086753
MBURv2_130874	tRNA-splicing ligase RtcB	0.707739	-0.498711	0.031123	0.08642
MBURv2_130875	conserved protein of unknown function	0.405005	-1.30399	0.025429	0.078407
MBURv2_130876	putative sensory transduction system regulatory protein	0.629818	-0.666993	0.056408	0.115514
MBURv2_130877	conserved protein of unknown function	1.07228	0.100675	0.39483	0.456346
MBURv2_130878	conserved protein of unknown function	0.457441	-1.12834	0.081268	0.14196
MBURv2_130879	conserved protein of unknown function	1.20561	0.269757	0.131154	0.194715
MBURv2_130880	putative 1-phosphofructokinase	0.891072	-0.166386	0.497484	0.555206
MBURv2_130881	3-oxoacyl-[acyl-carrier-protein] synthase II	1.09993	0.137414	0.511145	0.568259
MBURv2_130882	3-oxoacyl-[acyl-carrier-protein] reductase	1.16152	0.216019	0.245689	0.309325
MBURv2_130883	Beta-hydroxyacyl-(Acyl-carrier-protein) dehydratase FabA/FabZ	0.711616	-0.490829	0.149007	0.212757
MBURv2_130884	putative 3-oxoacyl-[acyl-carrier-protein] synthase (Beta-ketoacyl-ACP synthase)	0.954715	-0.0668579	0.685658	0.728502
MBURv2_130885	putative oxidoreductase protein; putative dehydrogenase (flavoprotein)	0.877432	-0.188641	0.395266	0.456501
MBURv2_130886	conserved protein of unknown function	0.93997	-0.0893134	0.424182	0.484831
MBURv2_130887	conserved protein of unknown function	0.960215	-0.0585707	0.592079	0.644304
MBURv2_130888	putative Amino acid adenyltransferase	0.848273	-0.237399	0.257114	0.320422
MBURv2_130889	Acyl-CoA dehydrogenase domain protein	0.789021	-0.341864	0.083146	0.143925
MBURv2_130890	conserved protein of unknown function	0.037475	-4.73793	0.239529	0.303083
MBURv2_130891	conserved exported protein of unknown function	0.055385	-4.17436	0.257361	0.320564
MBURv2_130892	sulfate transporter subunit ; periplasmic-binding component of ABC superfamily	0.153025	-2.70816	0.343359	0.406162
MBURv2_130893	sulfate/thiosulfate transporter subunit ; membrane component of ABC superfamily	0.172349	-2.5366	0.391215	0.453207
MBURv2_130894	sulfate/thiosulfate transporter subunit ; membrane component of ABC superfamily	0.177542	-2.49377	0.36759	0.429564
MBURv2_130895	sulfate/thiosulfate transporter subunit ; ATP-binding component of ABC superfamily	0.207648	-2.26779	0.300413	0.36477
MBURv2_130896	Predicted esterase of the alpha/beta hydrolase fold	0.087266	-3.51844	0.226529	0.289969
MBURv2_130897	conserved protein of unknown function	0.055079	-4.18235	0.200966	0.264537
MBURv2_130898	HTH-type transcriptional regulator CysB	0.666972	-0.584302	0.001205	0.02358
MBURv2_130899	conserved membrane protein of unknown function	0.697657	-0.51941	0.003494	0.034426
MBURv2_130900	conserved membrane protein of unknown function	0.426163	-1.23052	0.003441	0.034426
MBURv2_130901	putative membrane protein	0.720701	-0.472527	0.040293	0.096737
MBURv2_130902	putative membrane protein	0.779846	-0.358739	0.158163	0.221965
MBURv2_130903	conserved protein of unknown function	0.390518	-1.35654	0.012918	0.0596
MBURv2_130904	conserved protein of unknown function	0.245153	-2.02825	0.036018	0.093016
MBURv2_130905	conserved exported protein of unknown function	1.97834	0.98429	0.005354	0.041063
MBURv2_130906	Aspartate kinase	2.03402	1.02434	0.018017	0.066556
MBURv2_130907	Alpha/beta hydrolase fold protein	0.913649	-0.130288	0.115199	0.176869
MBURv2_130908	Peptidase M14 carboxypeptidase A	0.829589	-0.269531	0.181167	0.244573
MBURv2_130909	conserved protein of unknown function	0.65125	-0.618717	0.071512	0.131072
MBURv2_130910	protein of unknown function	0.680456	-0.555426	0.004015	0.035983
MBURv2_130911	conserved exported protein of unknown function	0.209469	-2.25519	0.030201	0.0854
MBURv2_130912	conserved protein of unknown function	0.585378	-0.77256	0.124037	0.187334
MBURv2_130913	conserved protein of unknown function	0.464895	-1.10502	0.006894	0.046229
MBURv2_130914	CDP-diacylglycerol/serine O-phosphatidyltransferase	0.485094	-1.04366	0.049679	0.108434
MBURv2_130915	putative SNARE associated Golgi protein-related protein	0.268391	-1.89759	0.015467	0.06332
MBURv2_130916	Inorganic pyrophosphatase	0.813379	-0.298	0.203471	0.267214
MBURv2_130917	Alkaline phosphatase-like protein	0.339403	-1.55893	0.037121	0.094307
MBURv2_130918	protein of unknown function	0.322842	-1.6311	0.038569	0.095309
MBURv2_130919	putative Bacterial type II secretion system protein E	0.44509	-1.16783	0.000563	0.016969
MBURv2_130920	putative toxin secretion ABC transporter ATP-binding protein	0.884732	-0.176688	0.006724	0.045979
MBURv2_130921	Secretion protein HlyD	0.814303	-0.296362	0.003331	0.034061
MBURv2_130922	Outer membrane efflux protein	0.835698	-0.258946	0.014805	0.062696
MBURv2_130923	conserved protein of unknown function	0.527964	-0.921489	0.030948	0.086146
MBURv2_130924	putative NAD(P)-binding domain enzyme	0.648163	-0.625571	0.014753	0.062696
MBURv2_130925	conserved protein of unknown function	0.729549	-0.454923	0.111665	0.173235
MBURv2_130926	conserved protein of unknown function	0.544485	-0.877036	0.058129	0.11698
MBURv2_130927	Periplasmic molybdate-binding protein/domain	0.465489	-1.10318	0.082527	0.143477
MBURv2_130928	NADH dehydrogenase (Ubiquinone) 24 kDa subunit	0.574605	-0.799358	0.002916	0.032684
MBURv2_130929	NADH:ubiquinone oxidoreductase, NADH-binding (51 kD) subunit	0.658139	-0.603536	0.003055	0.03331
MBURv2_130930	Formate dehydrogenase, alpha subunit, archaeal-type	0.735173	-0.443844	0.009607	0.054113
MBURv2_130931	Protein FdhD homolog	0.577537	-0.792015	0.015408	0.06332
MBURv2_130932	NAD-linked formate dehydrogenase, molybdenum containing, delta subunit	0.659517	-0.600518	0.079379	0.139953
MBURv2_130933	conserved protein of unknown function	0.759304	-0.397251	0.030299	0.085484
MBURv2_130934	conserved protein of unknown function	0.620995	-0.687346	0.037777	0.094852
MBURv2_130935	putative K(+)-stimulated pyrophosphate-energized sodium pump	0.564544	-0.824842	0.010617	0.055733
MBURv2_130936	conserved exported protein of unknown function	0.565105	-0.823409	0.006928	0.046256
MBURv2_130937	Alpha/beta fold family hydrolase	0.484321	-1.04596	0.000104	0.011824
MBURv2_130938	conserved protein of unknown function	0.580491	-0.784654	0.059795	0.118804
MBURv2_130939	conserved membrane protein of unknown function	0.641412	-0.640677	0.164171	0.227513
MBURv2_130940	conserved protein of unknown function	1.05657	0.0793842	0.106644	0.167995
MBURv2_130941	Helicase IV	0.850452	-0.233698	0.179632	0.243223
MBURv2_130942	protein of unknown function	1.22977	0.29839	0.327732	0.391759
MBURv2_130943	SEC-C motif domain protein	1.06188	0.0866262	0.68215	0.725964
MBURv2_130944	conserved protein of unknown function	0.907184	-0.140533	0.400105	0.460917
MBURv2_130945	LexA repressor	0.884525	-0.177025	0.583391	0.636223
MBURv2_130946	Protein ImpA (modular protein)	0.662413	-0.594197	0.304715	0.36881
MBURv2_130947	exported protein of unknown function	0.510333	-0.970489	0.056622	0.115676
MBURv2_130948	protein of unknown function	0.260838	-1.93877	0.000736	0.018697
MBURv2_130949	protein of unknown function	0.803801	-0.31509	0.141501	0.204983
MBURv2_130950	protein of unknown function	0.83521	-0.259789	0.197842	0.261485
MBURv2_130951	conserved protein of unknown function	0.526983	-0.924172	0.00278	0.032032
MBURv2_130952	Transcriptional regulator, XRE family	0.669244	-0.579396	0.149491	0.212955
MBURv2_130953	conserved protein of unknown function	0.813975	-0.296944	0.034847	0.09117
MBURv2_130954	239AB	0.902825	-0.147482	0.257384	0.320564
MBURv2_130955	conserved protein of unknown function	0.664447	-0.589774	0.031822	0.087507
MBURv2_130956	Phospholipase D/Transphosphatidylase	0.860521	-0.216718	0.191787	0.255416
MBURv2_130957	conserved protein of unknown function	1.09452	0.130298	0.565734	0.620994
MBURv2_130958	Helicase domain protein	0.979584	-0.0297589	0.873735	0.897862
MBURv2_130959	conserved protein of unknown function	0.719693	-0.474546	0.096488	0.156846
MBURv2_130960	protein of unknown function	0.419607	-1.25289	0.007402	0.047965
MBURv2_130961	transposase	0.696784	-0.521217	0.029518	0.083914
MBURv2_130962	conserved protein of unknown function	1.10383	0.142515	0.084583	0.145127
MBURv2_130963	Helicase domain protein	0.880407	-0.183758	0.044788	0.10218
MBURv2_130964	putative very short patch repair protein	0.665816	-0.586805	0.011373	0.057196
MBURv2_130965	Modification methylase HgiDII	0.620599	-0.688267	0.000119	0.011824
MBURv2_130966	putative transcriptional regulator	0.672277	-0.572872	0.115867	0.177679
MBURv2_130967	WGR (fragment)	0.352013	-1.5063	0.002011	0.02997
MBURv2_130968	protein of unknown function	0.486013	-1.04093	0.061359	0.120547
MBURv2_130969	protein of unknown function	0.879655	-0.18499	0.181551	0.244945
MBURv2_130970	conserved protein of unknown function	1.33045	0.411911	0.19443	0.258103
MBURv2_130971	protein of unknown function	0.323391	-1.62865	0.119222	0.181512
MBURv2_130972	protein of unknown function	0.705946	-0.50237	0.071186	0.130791
MBURv2_130973	protein of unknown function	0.624403	-0.679451	0.23001	0.29341
MBURv2_130974	conserved protein of unknown function	0.652292	-0.61641	0.000595	0.017413
MBURv2_130975	protein of unknown function	0.647622	-0.626776	0.073571	0.133506
MBURv2_130976	protein of unknown function	0.893043	-0.163198	0.646318	0.694834
MBURv2_130977	conserved protein of unknown function	1.05328	0.0748931	0.785617	0.819931
MBURv2_130978	exported protein of unknown function	0.792805	-0.334962	0.104535	0.166139
MBURv2_130979	transposase	0.691796	-0.531581	0.010221	0.055269
MBURv2_130980	conserved protein of unknown function	0.517738	-0.949706	0.001568	0.026271
MBURv2_130981	membrane protein of unknown function	0.894275	-0.16121	0.11485	0.176453
MBURv2_130982	conserved protein of unknown function	0.497356	-1.00765	0.105844	0.167316
MBURv2_130983	conserved membrane protein of unknown function	0.671007	-0.5756	0.133241	0.196885
MBURv2_130984	conserved exported protein of unknown function	0.621646	-0.685835	0.092907	0.153269
MBURv2_130985	conserved membrane protein of unknown function	0.46609	-1.10132	0.014858	0.062707
MBURv2_130986	conserved protein of unknown function	0.439772	-1.18517	0.020989	0.071746
MBURv2_130987	conserved protein of unknown function	0.60865	-0.716315	0.13854	0.202242
MBURv2_130988	DNA polymerase V, subunit D	0.85395	-0.227776	0.677525	0.722397
MBURv2_130989	DNA polymerase V, subunit C	0.635856	-0.653228	0.270949	0.333997
MBURv2_130990	conserved protein of unknown function	0.45091	-1.14909	0.114106	0.175642
MBURv2_130991	conserved protein of unknown function	0.437733	-1.19188	0.002374	0.03083
MBURv2_130992	conserved protein of unknown function	0.822383	-0.282118	0.360033	0.422802
MBURv2_130993	conserved protein of unknown function	0.952151	-0.0707377	0.869824	0.894653
MBURv2_130994	Ycg4D	0.739903	-0.434592	0.142736	0.206179
MBURv2_130995	putative membrane-bound metal-dependent hydrolase	0.727677	-0.45863	0.129701	0.193254
MBURv2_130996	conserved protein of unknown function	0.868103	-0.204062	0.219905	0.283638
MBURv2_130997	ATPase	1.2576	0.330669	0.145402	0.20963
MBURv2_130998	conserved exported protein of unknown function	1.24411	0.315117	0.032563	0.088425
MBURv2_130999	conserved protein of unknown function	0.646361	-0.629588	0.008712	0.05217
MBURv2_131000	conserved protein of unknown function	0.61353	-0.704794	0.226835	0.290175
MBURv2_140001	transposase (fragment)	0.810254	-0.303554	0.304241	0.368531
MBURv2_140002	exported protein of unknown function	0.76032	-0.395321	0.278612	0.341496
MBURv2_150001	putative reverse transcriptase	0.578433	-0.789778	0.00964	0.054234
MBURv2_150002	protein of unknown function	0.484425	-1.04565	0.041141	0.097627
MBURv2_150003	GCN5-related N-acetyltransferase	0.816742	-0.292048	0.05571	0.115121
MBURv2_150004	ATPase (fragment)	1.035	0.0496377	0.603783	0.655
MBURv2_150005	conserved exported protein of unknown function	0.993687	-0.00913664	0.962752	0.97369
MBURv2_150006	conserved protein of unknown function	0.622273	-0.68438	0.018054	0.066601
MBURv2_150007	conserved protein of unknown function	0.478202	-1.06431	0.133823	0.197515
MBURv2_150008	conserved protein of unknown function	0.669312	-0.579249	0.002987	0.033076
MBURv2_150009	conserved exported protein of unknown function	0.737094	-0.44008	0.012286	0.058798
MBURv2_150010	putative Fimbrial protein pilin	0.334815	-1.57856	0.015037	0.062858
MBURv2_150011	conserved protein of unknown function	0.829424	-0.269818	0.073372	0.133297
MBURv2_150012	Glyoxalase/bleomycin resistance protein/dioxygenase	0.584912	-0.773709	0.026464	0.079816
MBURv2_150013	conserved protein of unknown function	0.530058	-0.915778	8.8e-05	0.011425
MBURv2_150014	protein of unknown function	0.621709	-0.685689	0.110295	0.171839
MBURv2_150015	protein of unknown function	0.594794	-0.749538	0.000171	0.013231
MBURv2_160001	protein of unknown function	0.935759	-0.0957911	0.732295	0.77048
MBURv2_160002	conserved exported protein of unknown function	0.819817	-0.286626	0.250152	0.313554
MBURv2_160003	conserved protein of unknown function	0.577207	-0.792839	0.057658	0.116629
MBURv2_160004	conserved protein of unknown function	0.829416	-0.269832	0.365192	0.427527
MBURv2_160005	conserved protein of unknown function	0.903462	-0.146464	0.46428	0.523555
MBURv2_160006	ISAtfe-like protein	0.715948	-0.482073	0.014213	0.062405
MBURv2_160007	conserved protein of unknown function	0.555038	-0.849342	0.075469	0.135587
MBURv2_160008	Site-specific recombinase XerD	0.39361	-1.34516	0.112428	0.174146
MBURv2_160009	Glycosyl transferase family 2	0.655409	-0.609533	0.027878	0.08142
MBURv2_160010	conserved exported protein of unknown function	0.697055	-0.520656	0.011354	0.057196
MBURv2_160011	conserved protein of unknown function	0.776482	-0.364976	0.265734	0.328639
MBURv2_160012	conserved exported protein of unknown function	0.910002	-0.136058	0.330116	0.393881
MBURv2_160013	aquaporin	1.11199	0.153139	0.283171	0.346242
MBURv2_160014	conserved exported protein of unknown function	0.569396	-0.812496	0.035171	0.091716
MBURv2_160015	Thiopurine S-methyltransferase	0.848924	-0.236293	0.089585	0.149859
MBURv2_160016	Penicillin-insensitive murein endopeptidase	0.629911	-0.66678	0.000328	0.014445
MBURv2_160017	Phospholipid/glycerol acyltransferase	0.652805	-0.615276	0.062398	0.121436
MBURv2_160018	conserved membrane protein of unknown function	0.931124	-0.102955	0.278902	0.341686
MBURv2_160019	Copper-exporting P-type ATPase A	0.859236	-0.218874	0.358608	0.421426
MBURv2_160020	conserved protein of unknown function	0.846446	-0.24051	0.278918	0.341686
MBURv2_160021	conserved protein of unknown function	0.962543	-0.0550771	0.883656	0.906416
MBURv2_160022	conserved protein of unknown function	0.913944	-0.129822	0.629771	0.679458
MBURv2_160023	conserved protein of unknown function	0.080492	-3.63501	0.172591	0.23644
MBURv2_160024	conserved protein of unknown function	0.644778	-0.633126	0.00699	0.046462
MBURv2_160025	Predicted Fe-S protein	0.878491	-0.186901	0.462823	0.522561
MBURv2_160026	conserved hypothetical protein	1.07785	0.108162	0.749099	0.785615
MBURv2_160027	conserved protein of unknown function	0.828965	-0.270617	0.004828	0.038998
MBURv2_160028	conserved membrane protein of unknown function	0.417716	-1.25941	0.005757	0.042358
MBURv2_160029	ABC transporter related protein	0.622465	-0.683935	0.016189	0.064077
MBURv2_160030	3-deoxy-D-arabino-heptulosonate-7-phosphate synthase, phenylalanine repressible	1.35459	0.437861	0.025015	0.077686
MBURv2_160031	Thiazole synthase	1.36479	0.448678	0.092844	0.153239
MBURv2_160032	protein of unknown function	0.730959	-0.452138	0.217784	0.281451
MBURv2_160033	tRNA (m7G46) methyltransferase, SAM-dependent	0.937352	-0.0933372	0.719858	0.760213
MBURv2_160034	protein of unknown function	0.205275	-2.28437	0.003579	0.034426
MBURv2_160035	conserved protein of unknown function	0.906725	-0.141263	0.129802	0.19334
MBURv2_160036	orotate phosphoribosyltransferase	1.31428	0.394273	0.002882	0.032684
MBURv2_160037	putative oxidoreductase	0.498407	-1.0046	0.094941	0.155327
MBURv2_160038	DNA-binding response regulator in two-component regulatory system with QseC	0.487432	-1.03673	0.000794	0.019079
MBURv2_160039	Integral membrane sensor signal transduction histidine kinase	0.487269	-1.03721	2.4e-05	0.006684
MBURv2_160040	Fumarylacetoacetate hydrolase domain-containing protein 2	1.46259	0.54853	0.000602	0.017413
MBURv2_160041	anthranilate synthase component I	1.05935	0.0831738	0.383901	0.446099
MBURv2_160042	aminodeoxychorismate synthase, subunit II	1.1821	0.241347	0.024031	0.07608
MBURv2_160043	anthranilate phosphoribosyltransferase	1.33449	0.416284	0.031867	0.087522
MBURv2_160044	indole-3-glycerol phosphate synthase (IGPS)	1.58022	0.660122	0.000742	0.018703
MBURv2_160045	conserved protein of unknown function	0.563145	-0.828422	0.01045	0.055589
MBURv2_160046	conserved protein of unknown function	0.496442	-1.0103	0.000317	0.014445
MBURv2_160047	conserved protein of unknown function	0.410333	-1.28513	0.007748	0.048994
MBURv2_160048	Sporulation domain protein	0.83271	-0.264114	0.44591	0.505982
MBURv2_160049	arginyl-tRNA synthetase	0.980208	-0.0288402	0.866246	0.891782
MBURv2_160050	Primosome factor n' (replication factor Y)	0.608676	-0.716254	0.0604	0.119588
MBURv2_160051	conserved protein of unknown function	0.79886	-0.323985	0.067194	0.126863
MBURv2_160052	Disulfide bond formation protein B	1.17642	0.234409	0.020755	0.071284
MBURv2_160053	Short-chain dehydrogenase/reductase SDR	0.789273	-0.341404	0.002749	0.031915
MBURv2_160054	Photoproduct lyase	0.61686	-0.696985	0.013714	0.061464
MBURv2_160055	pyrroline-5-carboxylate reductase	1.28303	0.359553	0.027875	0.08142
MBURv2_160056	conserved protein of unknown function	1.01041	0.0149394	0.663909	0.709879
MBURv2_160057	conserved exported protein of unknown function	0.644213	-0.63439	0.015061	0.062858
MBURv2_160058	acetylglutamate kinase	1.05758	0.0807668	0.593171	0.645029
MBURv2_160059	Phosphoglucomutase/phosphomannomutase alpha/beta/alpha domain I	0.872204	-0.197262	0.227619	0.291014
MBURv2_160060	deoxyuridinetriphosphatase	0.874224	-0.193925	0.57941	0.632742
MBURv2_160061	fused 4'-phosphopantothenoylcysteine decarboxylase ; phosphopantothenoylcysteine synthetase, FMN-binding	0.7752	-0.36736	0.049399	0.10818
MBURv2_160062	protein associated with replication fork, possible DNA repair protein	0.253536	-1.97974	0.01323	0.060305
MBURv2_160063	Phosphoribosylaminoimidazole-succinocarboxamide synthase	1.1617	0.216239	0.168313	0.232191
MBURv2_160064	DnaJ-like protein DjlA	0.505419	-0.984448	0.010736	0.056102
MBURv2_160065	twitching motility protein	0.78343	-0.352124	0.038834	0.095708
MBURv2_160066	transporter	0.689832	-0.535683	0.128488	0.192076
MBURv2_160067	putative enzyme	1.19096	0.252119	0.023668	0.075374
MBURv2_160068	conserved protein of unknown function	0.567333	-0.817732	0.027868	0.08142
MBURv2_160069	Transcriptional regulator, TetR family	0.17569	-2.5089	0.048087	0.106651
MBURv2_160070	conserved protein of unknown function	0.351544	-1.50822	0.032169	0.088192
MBURv2_160071	Selenium-binding family protein	0.586518	-0.769753	0.079283	0.139947
MBURv2_160072	putative SCO1/SenC family protein/methylamine utilization protein MauG	0.549438	-0.863971	0.013904	0.061726
MBURv2_160073	conserved protein of unknown function	0.49797	-1.00587	0.099389	0.160179
MBURv2_160074	putative lipoprotein	0.701091	-0.512326	0.023947	0.075921
MBURv2_160075	Mammalian cell entry related domain protein	0.747472	-0.419909	0.239195	0.302829
MBURv2_160076	putative ABC-type transport system, ATPase component	0.789832	-0.340382	0.103945	0.165525
MBURv2_160077	conserved membrane protein of unknown function	0.991562	-0.0122251	0.93473	0.948944
MBURv2_160078	protein of unknown function	0.533066	-0.907614	0.293201	0.357255
MBURv2_160081	protein of unknown function	0.361921	-1.46625	0.00689	0.046229
MBURv2_160083	Lipid A export ATP-binding/permease protein MsbA	0.853444	-0.228632	0.238422	0.302104
MBURv2_160084	YceI family protein	1.68269	0.750769	0.041322	0.097862
MBURv2_160085	conserved membrane protein of unknown function	1.06027	0.0844263	0.294123	0.358091
MBURv2_160086	conserved membrane protein of unknown function	1.34625	0.428951	0.084171	0.144968
MBURv2_160087	Multicopper oxidase type 2	1.08747	0.120974	0.656045	0.703268
MBURv2_160088	conserved exported protein of unknown function	1.24933	0.321151	0.061453	0.12062
MBURv2_160089	glucosephosphate isomerase	1.07805	0.108423	0.395129	0.456474
MBURv2_160090	tRNA-specific adenosine deaminase	1.25904	0.332319	0.004939	0.039302
MBURv2_160091	GMP synthetase (glutamine aminotransferase)	2.03809	1.02722	0.001787	0.028058
MBURv2_160092	IMP dehydrogenase	1.78553	0.836352	0.0004	0.014837
MBURv2_160093	conserved membrane protein of unknown function	0.963652	-0.0534158	0.567737	0.622591
MBURv2_160094	fused tRNA nucleotidyl transferase ; 2'3'-cyclic phosphodiesterase and 2'nucleotidase and phosphatase	0.800643	-0.320769	0.004529	0.03794
MBURv2_160095	putative nucleotide binding protein (UPF0234 protein)	0.638978	-0.646162	0.084831	0.145259
MBURv2_160096	Abortive infection protein	1.02285	0.0325904	0.657238	0.70374
MBURv2_160097	hypothetical protein	1.48632	0.571742	0.070686	0.130239
MBURv2_160098	5,10-methylenetetrahydrofolate reductase	0.961728	-0.0562992	0.749103	0.785615
MBURv2_160099	S-adenosyl-L-homocysteine hydrolase	1.59899	0.677162	0.00803	0.050149
MBURv2_160100	methionine adenosyltransferase 1	1.88675	0.915905	0.003628	0.034471
MBURv2_160101	RNA polymerase, sigma 70 (sigma D) factor	1.06638	0.0927189	0.285851	0.349143
MBURv2_160102	DNA primase	0.573905	-0.801116	0.105085	0.166616
MBURv2_160103	conserved hypothetical protein	1.90114	0.926866	0.003262	0.033889
MBURv2_160104	30S ribosomal subunit protein S21	1.80281	0.850249	0.006231	0.044786
MBURv2_160105	O-sialoglycoprotein endopeptidase	0.664708	-0.589207	0.052849	0.112424
MBURv2_160106	1-acyl glycerol-3-phosphate synthetase component	0.938488	-0.0915898	0.717548	0.758126
MBURv2_160107	bifunctioal dihydroneopterin aldolase ; dihydroneopterin triphosphate 2'-epimerase	0.709332	-0.495467	0.161246	0.22504
MBURv2_160108	2-amino-4-hydroxy-6-hydroxymethyldihydropteridine pyrophosphokinase	0.604634	-0.725866	0.000843	0.019529
MBURv2_160109	conserved protein of unknown function	0.735201	-0.443789	0.033724	0.089387
MBURv2_160110	Short-chain dehydrogenase/reductase SDR	0.993429	-0.00951123	0.906792	0.925756
MBURv2_160111	Lipolytic protein G-D-S-L family	0.856293	-0.223824	0.027927	0.08147
MBURv2_160112	TatABCE protein translocation system subunit	0.713068	-0.487888	0.088558	0.148653
MBURv2_160113	Sec-independent protein translocase protein TatB	0.782871	-0.353153	0.07126	0.130808
MBURv2_160114	TatABCE protein translocation system subunit	1.37345	0.457799	0.203393	0.267189
MBURv2_160115	fragment of fused phosphoribosyl-AMP cyclohydrolase ; phosphoribosyl-ATP pyrophosphatase (part 2)	1	0	1	1
MBURv2_160116	fragment of fused phosphoribosyl-AMP cyclohydrolase ; phosphoribosyl-ATP pyrophosphatase (part 1)	1	0	1	1
MBURv2_160117	imidazole glycerol phosphate synthase, catalytic subunit with HisH	1.38479	0.469666	0.009867	0.054828
MBURv2_160118	phosphoribosylformimino-5-aminoimidazole carboxamide isomerase	1.77312	0.826293	0.001323	0.024227
MBURv2_160119	imidazole glycerol phosphate synthase, glutamine amidotransferase subunit with HisF	1.25598	0.328811	0.015079	0.062858
MBURv2_160120	imidazoleglycerol-phosphate dehydratase	1.10645	0.145943	0.534044	0.590912
MBURv2_160121	GTP-binding protein	1.65898	0.730294	0.000345	0.014445
MBURv2_160122	Rhodanese domain protein	0.646208	-0.62993	0.070742	0.130239
MBURv2_160123	Tellurite resistance methyltransferase, TehB, core	0.559748	-0.837151	0.120316	0.182748
MBURv2_160124	Transcriptional regulator, LysR family	1.16978	0.226237	0.002316	0.03083
MBURv2_160125	protein of unknown function	1.07538	0.104851	0.68491	0.727877
MBURv2_160126	putative dTDP-glucose-4,6-dehydratase/UDP-glucose 4-epimerase (WeeK) (WbpM)	0.615218	-0.70083	0.000839	0.019529
MBURv2_160127	conserved protein of unknown function	0.720823	-0.472283	0.008386	0.051239
MBURv2_160128	Glycosyl transferase, group 4 family protein	0.91451	-0.128929	0.621273	0.671407
MBURv2_160129	UDP-glucose 4-epimerase	0.838529	-0.254067	0.114048	0.175638
MBURv2_160130	putative exopolysaccharide biosynthesis glycosyltransferase	0.780397	-0.35772	0.034677	0.090897
MBURv2_160131	conserved protein of unknown function	0.775301	-0.367172	0.213894	0.277848
MBURv2_160132	conserved protein of unknown function	0.926951	-0.109435	0.526373	0.583849
MBURv2_160133	Glycosyl transferase, group 1	0.9547	-0.0668806	0.17394	0.237572
MBURv2_160134	putative S-adenosyl-L-methionine-dependent methyltransferase	1.11801	0.160938	0.332059	0.395682
MBURv2_160135	putative sulfotransferase	0.963779	-0.0532258	0.86582	0.891707
MBURv2_160136	putative sulfotransferase	0.939234	-0.0904434	0.740079	0.777588
MBURv2_160137	conserved protein of unknown function	0.923824	-0.11431	0.670545	0.716131
MBURv2_160138	putative polysaccharide biosynthesis protein	0.923726	-0.114463	0.642631	0.691526
MBURv2_160139	YcgL domain-containing protein Spro_2755	1.02031	0.0290103	0.916242	0.933724
MBURv2_160140	Abortive infection protein	0.656739	-0.606608	0.00205	0.02997
MBURv2_160141	PAS fold family	1.39538	0.480653	0.036596	0.093635
MBURv2_160142	Response regulator receiver protein	2.24216	1.16489	9.1e-05	0.011425
MBURv2_160143	putative signal transduction histidine kinase	0.811595	-0.301168	0.17373	0.237428
MBURv2_160144	conserved membrane protein of unknown function	0.87987	-0.184638	0.164715	0.22806
MBURv2_160145	putative serine/threonine-protein kinase	0.605302	-0.724273	0.014766	0.062696
MBURv2_160146	putative adenylate cyclase	0.55866	-0.839958	0.000282	0.014445
MBURv2_160147	conserved protein of unknown function	0.90474	-0.144425	0.059737	0.118742
MBURv2_160148	putative cAMP-binding protein-catabolite gene activator and regulatory subunit of cAMP-dependent protein kinase	0.52867	-0.919561	0.004288	0.036869
MBURv2_160149	conserved protein of unknown function	0.575128	-0.798045	0.004976	0.039427
MBURv2_160150	conserved protein of unknown function	0.769657	-0.377712	0.090981	0.151247
MBURv2_160151	conserved exported protein of unknown function	0.925817	-0.111201	0.858497	0.885209
MBURv2_160152	conserved protein of unknown function	0.759199	-0.39745	0.22248	0.286064
MBURv2_160153	conserved protein of unknown function	0.758791	-0.398225	0.24482	0.308402
MBURv2_160154	conserved membrane protein of unknown function	0.77025	-0.376601	0.126857	0.190516
MBURv2_160155	conserved protein of unknown function	0.60783	-0.71826	0.000604	0.017413
MBURv2_160156	conserved protein of unknown function	0.51834	-0.948029	0.103526	0.165234
MBURv2_160157	conserved protein of unknown function	0.749785	-0.415451	0.27117	0.334178
MBURv2_160158	conserved protein of unknown function	0.499739	-1.00075	0.026838	0.080136
MBURv2_160159	transposase	0.756318	-0.402935	0.01653	0.064481
MBURv2_160160	protein of unknown function	0.312479	-1.67817	0.011146	0.057051
MBURv2_160161	conserved protein of unknown function	0.899757	-0.152393	0.365375	0.427527
MBURv2_160162	protein of unknown function	0.39854	-1.3272	0.041009	0.097602
MBURv2_160163	conserved protein of unknown function	0.730118	-0.453798	0.081617	0.142407
MBURv2_160164	transposase	0.586575	-0.769613	0.000379	0.014837
MBURv2_160165	conserved protein of unknown function	0.540203	-0.888427	0.094807	0.15522
MBURv2_160166	conserved protein of unknown function	0.64621	-0.629925	0.051878	0.111413
MBURv2_160167	conserved protein of unknown function	0.482322	-1.05193	2.1e-05	0.006684
MBURv2_160168	conserved protein of unknown function	0.905382	-0.143402	0.432263	0.492466
MBURv2_160169	conserved exported protein of unknown function	0.554475	-0.850806	0.001575	0.026271
MBURv2_160170	conserved exported protein of unknown function	0.594771	-0.749594	0.028017	0.081538
MBURv2_160171	conserved exported protein of unknown function	0.53755	-0.895529	0.106159	0.167464
MBURv2_160172	OmpA/MotB domain protein	0.542608	-0.882018	0.08181	0.142524
MBURv2_160173	conserved exported protein of unknown function	0.402327	-1.31356	0.032979	0.088821
MBURv2_160174	conserved exported protein of unknown function	0.525417	-0.928465	0.000807	0.019278
MBURv2_160175	putative Outer membrane autotransporter barrel domain protein	0.639539	-0.644896	0.011659	0.057625
MBURv2_160176	putative cysteine peptidase	0.475171	-1.07348	0.011925	0.05809
MBURv2_160177	protein of unknown function	0.524735	-0.930339	0.327413	0.391482
MBURv2_160178	S-adenosylmethionine decarboxylase	1.33914	0.421309	0.025332	0.078183
MBURv2_160179	conserved hypothetical protein	1.49563	0.580749	0.00873	0.05217
MBURv2_160180	DNA-binding transcriptional dual regulator	1.32441	0.405349	0.253367	0.316448
MBURv2_160181	conserved protein of unknown function	0.673178	-0.57094	0.128649	0.192253
MBURv2_160182	conserved protein of unknown function	0.754682	-0.406059	0.020146	0.069935
MBURv2_160183	thymidylate synthetase	0.697744	-0.51923	0.031094	0.086394
MBURv2_160184	phosphatidylglycerol-prolipoprotein diacylglyceryl transferase	0.800594	-0.320857	0.106888	0.168099
MBURv2_160185	putative oxygenase	0.591199	-0.758284	0.179328	0.242958
MBURv2_160186	Sec-independent protein translocase protein TatB	0.718062	-0.47782	0.112606	0.174278
MBURv2_160187	Sec-independent protein translocase protein TatA	1.04259	0.0601774	0.885733	0.908341
MBURv2_160188	conserved protein of unknown function	0.683978	-0.547978	0.043142	0.100136
MBURv2_160189	Diguanylate cyclase/phosphodiesterase with PAS/PAC sensor(S)	0.887897	-0.171536	0.134818	0.198532
MBURv2_160190	conserved protein of unknown function	0.618442	-0.69329	0.157455	0.221178
MBURv2_160191	Cation efflux system protein CzcA	0.643717	-0.635502	0.003104	0.033318
MBURv2_160192	Efflux transporter, RND family, MFP subunit	0.903601	-0.146242	0.306221	0.370533
MBURv2_160193	conserved exported protein of unknown function	0.804166	-0.314435	0.022479	0.074222
MBURv2_160194	conserved exported protein of unknown function	0.76264	-0.390926	0.227701	0.291037
MBURv2_160195	DNA gyrase, subunit B	1.3059	0.38504	0.002816	0.032205
MBURv2_160196	DNA replication and repair protein RecF	0.654176	-0.612249	0.031638	0.087116
MBURv2_160197	DNA polymerase III, beta subunit	1.03865	0.0547055	0.611029	0.662069
MBURv2_160198	chromosomal replication initiator protein DnaA, DNA-binding transcriptional dual regulator	0.683658	-0.548653	0.088708	0.148743
MBURv2_160199	protein C5 component of RNase P	0.948232	-0.076688	0.690823	0.73296
MBURv2_160200	cytoplasmic insertase into membrane protein, Sec system	1.56755	0.648511	0.026652	0.080027
MBURv2_160201	GTPase	1.04154	0.0587224	0.674421	0.719594
MBURv2_160202	protein of unknown function	0.562651	-0.829688	0.003205	0.033889
MBURv2_160203	conserved protein of unknown function	0.592954	-0.754008	0.000898	0.01994
MBURv2_160204	YcfA family protein (modular protein)	0.996402	-0.00520014	0.97155	0.979751
MBURv2_160205	protein of unknown function	1.24736	0.31888	0.025142	0.077915
MBURv2_160206	conserved exported protein of unknown function	2.39669	1.26104	0.00025	0.013687
MBURv2_160207	conserved protein of unknown function	0.7742	-0.369222	0.210969	0.275072
MBURv2_160208	Uncharacterized oxidoreductase YbbO	0.707975	-0.49823	0.000544	0.016794
MBURv2_160209	conserved exported protein of unknown function	0.653275	-0.614238	0.08124	0.14196
MBURv2_160210	Proton-dependent oligopeptide transporter family protein	0.453149	-1.14194	0.015412	0.06332
MBURv2_160211	conserved protein of unknown function	0.989884	-0.0146686	0.897298	0.918335
MBURv2_160212	conserved protein of unknown function	0.707695	-0.4988	0.107492	0.168805
MBURv2_160213	conserved protein of unknown function	0.682607	-0.550873	0.010619	0.055733
MBURv2_160214	von Willebrand factor type A	0.796627	-0.328024	0.007816	0.049258
MBURv2_160215	von Willebrand factor type A	0.941282	-0.0873011	0.264019	0.327162
MBURv2_160216	conserved exported protein of unknown function	0.918668	-0.122385	0.32224	0.386314
MBURv2_160217	conserved protein of unknown function	0.659536	-0.600477	0.064218	0.123486
MBURv2_160218	Transcriptional repressor SmtB homolog	0.752336	-0.410551	0.427794	0.488161
MBURv2_160219	Regulatory protein HlyX (modular protein)	0.434763	-1.2017	0.000123	0.011824
MBURv2_160220	Thiol-disulfide isomerase and thioredoxin	0.971746	-0.0413488	0.524031	0.581403
MBURv2_160221	glucose-6-phosphate dehydrogenase	1.11485	0.15685	0.025656	0.078596
MBURv2_160222	protein of unknown function	0.800232	-0.32151	0.186187	0.249569
MBURv2_160223	Pyrrolidone-carboxylate peptidase	0.876655	-0.189919	0.337132	0.400571
MBURv2_160224	Dipeptide transporter; ATP-binding component of ABC superfamily (Modular protein)	0.844333	-0.244116	0.226831	0.290175
MBURv2_160225	Binding-protein-dependent transport systems inner membrane component	0.597357	-0.743335	0.032863	0.088808
MBURv2_160226	Binding-protein-dependent transport systems inner membrane component	0.59389	-0.751732	0.01873	0.067604
MBURv2_160227	Solute binding protein-like protein	0.509455	-0.972973	0.061817	0.12097
MBURv2_160228	protein of unknown function	0.336854	-1.5698	0.039314	0.095708
MBURv2_160229	Carbohydrate kinase, PfkB family	0.612816	-0.706474	0.141623	0.205044
MBURv2_160230	Uncharacterized ABC transporter ATP-binding protein TM_0352	0.556838	-0.84467	0.043248	0.100156
MBURv2_160231	conserved membrane protein of unknown function	0.631282	-0.663644	0.021235	0.072106
MBURv2_160232	Secretion protein HlyD	0.89197	-0.164933	0.047284	0.105437
MBURv2_160233	protein of unknown function	0.269323	-1.89259	0.044612	0.101972
MBURv2_160234	methionyl-tRNA synthetase	0.844344	-0.244097	0.154182	0.218201
MBURv2_160235	Epimerase family protein YfcH	0.668692	-0.580586	0.001673	0.027161
MBURv2_160236	conserved membrane protein of unknown function	0.816375	-0.292696	0.252078	0.315096
MBURv2_160237	protease, ATP-dependent zinc-metallo	1.00185	0.0026722	0.985795	0.991034
MBURv2_160238	Protein HflC	0.483013	-1.04987	0.002276	0.030757
MBURv2_160239	Protein HflK	0.483309	-1.04898	0.044786	0.10218
MBURv2_160240	RNA polymerase sigma factor	0.3917	-1.35218	0.018582	0.067543
MBURv2_160241	Transcriptional regulator, MerR family	0.190896	-2.38914	0.030443	0.085488
MBURv2_160242	Magnesium transporter	1.20842	0.273117	0.041472	0.098086
MBURv2_160243	Alpha-glucan phosphorylase	0.67771	-0.56126	0.001873	0.028439
MBURv2_160244	D-ribulose-5-phosphate 3-epimerase	1.24955	0.321411	0.032532	0.088425
MBURv2_160245	Propeptide PepSY amd peptidase M4	0.756517	-0.402556	0.043042	0.100005
MBURv2_160246	conserved protein of unknown function	1.0696	0.097066	0.371226	0.433479
MBURv2_160247	MotA/TolQ/ExbB proton channel family protein	0.991579	-0.0122004	0.954108	0.966239
MBURv2_160248	MotA/TolQ/ExbB proton channel family domain protein	1.08203	0.113741	0.297473	0.361684
MBURv2_160249	Biopolymer transport protein, ExbD/TolR family	0.806198	-0.310794	0.303257	0.367732
MBURv2_160250	TonB domain protein	1.09426	0.129961	0.47669	0.535386
MBURv2_160251	conserved protein of unknown function	0.662377	-0.594276	0.172488	0.23637
MBURv2_160252	protein of unknown function	0.575911	-0.796082	0.113035	0.174622
MBURv2_160253	conserved protein of unknown function	0.84562	-0.241919	0.023461	0.075374
MBURv2_160254	conserved protein of unknown function	0.782548	-0.353749	0.004782	0.038875
MBURv2_160255	Type I site-specific deoxyribonuclease, HsdR family	0.908517	-0.138415	0.421821	0.482506
MBURv2_160256	Predicted protein	0.862143	-0.214001	0.650251	0.698566
MBURv2_160257	HicB protein	0.501409	-0.99594	0.110886	0.172524
MBURv2_160258	HicA protein	0.476141	-1.07054	0.238066	0.302027
MBURv2_160259	conserved protein of unknown function	0.40343	-1.30961	0.000245	0.013669
MBURv2_160260	conserved protein of unknown function	0.499457	-1.00157	0.158112	0.221963
MBURv2_160261	protein of unknown function	0.595365	-0.748154	0.010997	0.056783
MBURv2_160262	conserved protein of unknown function	0.547706	-0.868526	0.007053	0.046609
MBURv2_160263	Restriction modification system DNA specificity domain	0.525031	-0.929526	0.014655	0.062659
MBURv2_160264	N-6 DNA methylase	0.980596	-0.0282692	0.760039	0.796164
MBURv2_160265	transposase	0.661361	-0.59649	0.219913	0.283638
MBURv2_160266	conserved protein of unknown function	0.746512	-0.421763	0.196918	0.260491
MBURv2_160267	conserved protein of unknown function	1.54059	0.623478	0.026163	0.079452
MBURv2_160268	conserved protein of unknown function	1.22666	0.294732	0.325545	0.389761
MBURv2_160269	protein of unknown function	1.24117	0.311705	0.382216	0.444597
MBURv2_160270	protein of unknown function	0.361002	-1.46992	0.03364	0.089387
MBURv2_160271	conserved protein of unknown function	0.402225	-1.31393	0.027435	0.080966
MBURv2_160272	conserved protein of unknown function	0.557669	-0.842519	0.093433	0.153749
MBURv2_160273	conserved protein of unknown function	0.93462	-0.0975481	0.174353	0.237921
MBURv2_160274	conserved protein of unknown function	0.972419	-0.04035	0.682967	0.726619
MBURv2_160275	conserved protein of unknown function	0.831586	-0.266063	0.028869	0.083059
MBURv2_160276	conserved protein of unknown function	0.892852	-0.163507	0.411256	0.472087
MBURv2_160277	putative succinate-semialdehyde dehydrogenase [NADP(+)]	0.771375	-0.374496	0.032936	0.088821
MBURv2_160278	putative peptidase	0.790361	-0.339416	0.097604	0.158258
MBURv2_160279	Diaminobutyrate--2-oxoglutarate transaminase	0.777976	-0.362202	0.001019	0.02131
MBURv2_160280	putative Amidohydrolase, hippurate hydrolase	0.584215	-0.775429	0.025257	0.078143
MBURv2_160281	conserved exported protein of unknown function	1.35558	0.438909	0.180692	0.24415
MBURv2_160282	Biopolymer transport protein, MotA/TolQ/ExbB proton channel-related	1.32601	0.407089	0.2074	0.271233
MBURv2_160283	putative ferric siderophore transport system, biopolymer transport protein ExbB	0.929611	-0.105301	0.745744	0.782815
MBURv2_160284	Biopolymer transport protein exbD2	0.932019	-0.101569	0.622283	0.672339
MBURv2_160285	putative ferric siderophore transport system, C-terminal periplasmic binding protein TonB	0.513622	-0.961221	0.088927	0.148922
MBURv2_160286	putative TPR domain protein, component of TonB system	0.524346	-0.931409	0.119846	0.182313
MBURv2_160287	conserved protein of unknown function	0.417256	-1.261	0.005246	0.040439
MBURv2_160288	putative peroxiredoxin	0.784116	-0.350861	0.04996	0.10889
MBURv2_160289	Sodium/glutamate symporter	0.504401	-0.987357	0.091751	0.152137
MBURv2_160290	conserved exported protein of unknown function	0.620128	-0.689362	0.014293	0.062514
MBURv2_160291	rubredoxin	0.749849	-0.415328	0.052897	0.112424
MBURv2_160292	adenine DNA glycosylase	0.663255	-0.592365	0.012607	0.059099
MBURv2_160293	protein that protects iron-sulfur proteins against oxidative damage	0.479231	-1.06121	0.042562	0.099517
MBURv2_160294	putative NAD(P)H dehydrogenase (Quinone)	0.751763	-0.41165	0.005678	0.041995
MBURv2_160295	transcription termination factor	1.20166	0.265034	0.117404	0.179406
MBURv2_160296	thioredoxin 1	0.591895	-0.756587	0.071985	0.131418
MBURv2_160297	ATP-dependent RNA helicase	0.724412	-0.465118	0.05247	0.111996
MBURv2_160298	conserved protein of unknown function	0.589532	-0.762358	0.088387	0.148512
MBURv2_160299	ADP-ribose diphosphatase	0.44249	-1.17628	0.012459	0.059099
MBURv2_160300	conserved protein of unknown function	0.667525	-0.583106	0.097312	0.157954
MBURv2_160301	dihydroxyacetone kinase, C-terminal domain	0.710072	-0.493963	0.006531	0.045698
MBURv2_160302	dihydroxyacetone kinase, N-terminal domain	0.633113	-0.659465	0.008729	0.05217
MBURv2_160303	HAD-superfamily hydrolase, subfamily IIA	0.660579	-0.598197	0.08458	0.145127
MBURv2_160304	3-hexulose-6-phosphate synthase	1.91229	0.935301	0.003496	0.034426
MBURv2_160305	3-hexulose-6-phosphate isomerase	1.23634	0.306074	0.00188	0.028448
MBURv2_160306	transketolase 1, thiamin-binding	1.17082	0.227522	0.060059	0.119225
MBURv2_160307	conserved protein of unknown function	0.954147	-0.0677166	0.765045	0.80067
MBURv2_160308	3-hexulose-6-phosphate synthase	1.94244	0.957869	0.003712	0.034678
MBURv2_160309	3-hexulose-6-phosphate isomerase	1.23195	0.300945	0.004053	0.036159
MBURv2_160310	transketolase 1, thiamin-binding	1.17014	0.226676	0.054747	0.114182
MBURv2_160311	conserved protein of unknown function	0.94841	-0.0764173	0.736322	0.774178
MBURv2_160312	3-hexulose-6-phosphate synthase	1.93516	0.952453	0.002075	0.02997
MBURv2_160313	3-hexulose-6-phosphate isomerase	1.22679	0.294894	0.003518	0.034426
MBURv2_160314	transketolase 1, thiamin-binding	1.17266	0.229782	0.054777	0.114182
MBURv2_160315	conserved exported protein of unknown function	1.40854	0.4942	0.102735	0.164232
MBURv2_160316	transaldolase B	1.26633	0.340651	0.195094	0.258682
MBURv2_160317	fructose-bisphosphate aldolase, class II	1.51408	0.598441	0.165236	0.228711
MBURv2_160318	Pyridine nucleotide-disulphide oxidoreductase family protein	1.3363	0.418241	0.047978	0.10646
MBURv2_160319	Copper-translocating P-type ATPase	1.09983	0.137275	0.303694	0.368065
MBURv2_160320	conserved protein of unknown function	1.31299	0.392861	0.017111	0.065311
MBURv2_160321	conserved exported protein of unknown function	1.53658	0.619719	0.006291	0.044977
MBURv2_160322	Na+/solute symporter	0.811376	-0.301558	0.21081	0.274944
MBURv2_160323	conserved exported protein of unknown function	0.739666	-0.435054	0.038285	0.095126
MBURv2_160324	putative Mammalian cell entry related domain protein	0.786449	-0.346575	0.027553	0.081017
MBURv2_160325	Uncharacterized ABC transporter ATP-binding protein HI_1087	0.644167	-0.634493	0.002028	0.02997
MBURv2_160326	conserved membrane protein of unknown function	0.662177	-0.594711	0.006384	0.04529
MBURv2_160327	conserved protein of unknown function	0.36487	-1.45455	0.07199	0.131418
MBURv2_160328	conserved exported protein of unknown function	0.613328	-0.705269	0.045873	0.103407
MBURv2_160329	Metallophosphoesterase	0.661931	-0.595247	0.033369	0.089114
MBURv2_160330	Cytochrome-c peroxidase	0.577324	-0.792547	0.084774	0.145235
MBURv2_160331	Diguanylate cyclase/phosphodiesterase with PAS/PAC sensor(S)	0.43883	-1.18827	6.5e-05	0.01135
MBURv2_160332	MCP methyltransferase/methylesterase, CheR/CheB with PAS/PAC sensor	0.947859	-0.0772556	0.214859	0.278702
MBURv2_160333	Diguanylate cyclase (GGDEF) domain-containing protein	0.440285	-1.18349	0.003745	0.034915
MBURv2_160334	Chemotaxis protein methyltransferase	0.527756	-0.922057	0.021103	0.071903
MBURv2_160335	protein of unknown function	0.53201	-0.910475	0.018201	0.066965
MBURv2_160336	CheW protein	0.636013	-0.652872	0.019971	0.069855
MBURv2_160337	exported protein of unknown function	0.82707	-0.273919	0.170529	0.234293
MBURv2_160338	CheA signal transduction histidine kinase	0.756834	-0.401951	0.006199	0.044674
MBURv2_160339	conserved protein of unknown function	1.08315	0.115228	0.703566	0.744913
MBURv2_160340	Chemotaxis protein CheY	0.826827	-0.274343	0.16891	0.232802
MBURv2_160341	putative Methyl-accepting chemotaxis protein	0.732214	-0.449663	0.089814	0.150075
MBURv2_160342	putative Response regulator receiver protein	0.518967	-0.946285	0.054768	0.114182
MBURv2_160343	Two component transcriptional regulator, LuxR family	0.551694	-0.85806	0.008546	0.052054
MBURv2_160344	putative Sensory transduction histidine kinase	0.650793	-0.619729	0.000684	0.018135
MBURv2_160345	Two-component response regulator	0.607651	-0.718685	0.000178	0.013348
MBURv2_160346	putative Histidine kinase	0.52388	-0.932692	0.019268	0.068557
MBURv2_160347	Asparaginase/glutaminase	0.917081	-0.124879	0.264036	0.327162
MBURv2_160348	Dihydrofolate reductase	0.784194	-0.350718	0.096316	0.156786
MBURv2_160349	Multicopper oxidase family protein	0.936656	-0.0944088	0.211167	0.275172
MBURv2_160350	putative Divergent AAA domain family	0.670292	-0.577138	0.004353	0.037215
MBURv2_160351	conserved protein of unknown function	0.634819	-0.655583	0.004605	0.037943
MBURv2_160352	Integrase/recombinase (fragment)	0.467029	-1.09842	0.039	0.095708
MBURv2_160353	conserved protein of unknown function	0.592131	-0.756012	0.037558	0.094592
MBURv2_160354	conserved protein of unknown function	0.770735	-0.375693	0.201815	0.265499
MBURv2_160355	diadenosine tetraphosphatase	0.609426	-0.714477	0.003306	0.033961
MBURv2_160356	protein associated with Co2+ and Mg2+ efflux	0.815167	-0.294832	0.129173	0.192846
MBURv2_160357	Ankyrin	0.679389	-0.55769	0.000957	0.020685
MBURv2_160358	Isocitrate dehydrogenase [NADP]	0.864949	-0.209313	0.044532	0.101953
MBURv2_160359	Efflux transporter, RND family, MFP subunit	0.703692	-0.506984	0.047103	0.105293
MBURv2_160360	Uncharacterized ABC transporter ATP-binding protein YknY	0.852342	-0.230496	0.417976	0.478712
MBURv2_160361	Ribosomal RNA large subunit methyltransferase J	0.990346	-0.0139954	0.880765	0.904218
MBURv2_160362	conserved membrane protein of unknown function	1.36803	0.452104	0.077956	0.13852
MBURv2_160363	Chemotaxis protein CheY/response regulator receiver domain protein	0.617158	-0.696288	0.022989	0.075096
MBURv2_160364	Sensory transduction histidine kinases	0.574316	-0.800083	0.041069	0.097613
MBURv2_160365	DNA-binding response regulator in two-component regulatory system with BaeS	0.482763	-1.05061	0.000328	0.014445
MBURv2_160366	conserved exported protein of unknown function	1.0572	0.0802457	0.77007	0.805371
MBURv2_160367	conserved exported protein of unknown function	0.641345	-0.640827	0.073855	0.1338
MBURv2_160368	6-phosphogluconolactonase	1.01647	0.0235733	0.870381	0.894821
MBURv2_160369	Peptidase M28	0.59446	-0.750348	0.12725	0.190952
MBURv2_160370	putative Tetratricopeptide TPR_4	0.527987	-0.921426	0.014644	0.062659
MBURv2_160371	putative lipoprotein	0.590915	-0.758977	0.026123	0.079437
MBURv2_160372	Carbon starvation protein A homolog	0.894688	-0.160543	0.205414	0.269298
MBURv2_160373	conserved protein of unknown function	1.22631	0.294321	0.108954	0.170396
MBURv2_160374	Arsenical pump-driving ATPase	1.00761	0.0109416	0.923939	0.940091
MBURv2_160375	Metallophosphoesterase	0.603456	-0.728679	0.004912	0.039302
MBURv2_160376	DNA ligase	0.427595	-1.22568	0.02929	0.08356
MBURv2_160377	conserved exported protein of unknown function	0.499894	-1.00031	0.020027	0.069855
MBURv2_160378	Glucose-6-phosphate 1-dehydrogenase	0.866138	-0.207331	0.040566	0.097085
MBURv2_160379	gluconate-6-phosphate dehydrogenase, decarboxylating	0.817623	-0.290492	0.058759	0.117688
MBURv2_160380	conserved membrane protein of unknown function	0.632585	-0.660669	0.069374	0.128765
MBURv2_160381	conserved exported protein of unknown function	0.607471	-0.719113	0.045451	0.103122
MBURv2_160382	Import inner membrane translocase subunit Tim44	0.819326	-0.287491	0.09955	0.160326
MBURv2_160383	Two component transcriptional regulator, winged helix family	0.712423	-0.489194	0.001005	0.021243
MBURv2_160384	Methyltransferase domain family	0.702042	-0.510371	0.003571	0.034426
MBURv2_160385	conserved protein of unknown function	0.357387	-1.48444	0.023567	0.075374
MBURv2_160386	Transcriptional regulator, AbrB family (modular protein)	0.417004	-1.26187	0.000316	0.014445
MBURv2_160387	putative membrane protein; putative channel	0.574212	-0.800345	0.056294	0.115436
MBURv2_160388	protein of unknown function	0.386008	-1.3733	0.007695	0.048927
MBURv2_160389	conserved exported protein of unknown function	0.975192	-0.0362418	0.714256	0.755175
MBURv2_160390	Phosphate-selective porin O and P (modular protein)	0.93429	-0.0980577	0.162556	0.226174
MBURv2_160391	conserved protein of unknown function	0.550491	-0.861209	0.013096	0.059875
MBURv2_160392	transposase	0.79359	-0.333534	0.010738	0.056102
MBURv2_160393	conserved exported protein of unknown function	0.348954	-1.51889	0.044118	0.101365
MBURv2_160394	conserved exported protein of unknown function	0.583586	-0.776983	0.00534	0.041022
MBURv2_160395	delta 9 acyl-lipid fatty acid desaturase	0.991408	-0.0124492	0.928585	0.943972
MBURv2_160396	putative dehydrogenase	0.785642	-0.348056	0.020143	0.069935
MBURv2_160397	conserved hypothetical protein	0.742247	-0.430029	0.001278	0.023877
MBURv2_160398	cyclopropane-fatty-acyl-phospholipid synthase	1.11505	0.157108	0.276533	0.339681
MBURv2_160399	conserved membrane protein of unknown function	1.00481	0.00692697	0.968528	0.977555
MBURv2_160400	conserved membrane protein of unknown function	0.947452	-0.0778752	0.405124	0.465872
MBURv2_160401	ATPase, histidine kinase-, DNA gyrase B-, and HSP90-like domain protein	0.828895	-0.270739	0.109072	0.170468
MBURv2_160402	putative signalling protein; chemotaxis methyl-accepting receptor fused to a photoactive yellow protein	0.601843	-0.732541	0.058396	0.117205
MBURv2_160403	putative CoA-ligase homologue involved in photoreceptor activation	0.815718	-0.293858	0.017271	0.065343
MBURv2_160404	conserved exported protein of unknown function	0.575927	-0.796042	0.042591	0.099517
MBURv2_160405	protein of unknown function	0.519424	-0.945015	0.09162	0.15203
MBURv2_160406	Delta(24)-sterol reductase	0.949102	-0.075365	0.53014	0.587033
MBURv2_160407	conserved protein of unknown function	1.04858	0.068437	0.518167	0.575325
MBURv2_160408	Cytochrome c oxidase polypeptide	0.79772	-0.326046	0.003224	0.033889
MBURv2_160409	aspartate carbamoyltransferase, non-catalytic chain (Dihydroorotase-like protein)	0.890806	-0.166817	0.125513	0.18891
MBURv2_160410	aspartate carbamoyltransferase, catalytic subunit	0.891065	-0.166397	0.026698	0.080028
MBURv2_160411	Bifunctional protein PyrR [Includes: Pyrimidine operon regulatory protein ; Uracil phosphoribosyltransferase]	0.82995	-0.268904	0.044561	0.101968
MBURv2_160412	Holliday junction resolvase	0.784108	-0.350876	0.076311	0.136721
MBURv2_160413	hypothetical protein	0.811946	-0.300544	0.099235	0.160102
MBURv2_160414	TonB family protein	0.822422	-0.282049	0.269172	0.332167
MBURv2_160415	glutathione synthetase	0.806431	-0.310377	0.01501	0.062858
MBURv2_160416	protein of unknown function	0.499354	-1.00187	0.067179	0.126863
MBURv2_160417	50S ribosomal subunit protein L28	1.03444	0.0488527	0.878696	0.902756
MBURv2_160418	50S ribosomal subunit protein L33	0.787419	-0.344797	0.178486	0.241961
MBURv2_160419	putative transcriptional regulator, Crp/Fnr family	0.605794	-0.723101	0.12843	0.192052
MBURv2_160420	serine endoprotease, periplasmic	0.840444	-0.250776	0.435433	0.495331
MBURv2_160421	molybdopterin biosynthesis protein B	1.06719	0.0938129	0.556809	0.612827
MBURv2_160422	conserved membrane protein of unknown function	0.822813	-0.281364	0.478786	0.537243
MBURv2_160423	protein of unknown function	0.524268	-0.931624	0.119717	0.182205
MBURv2_160424	aminopeptidase N	1.04342	0.0613242	0.597917	0.649567
MBURv2_160425	exported protein of unknown function	0.293243	-1.76983	0.18816	0.251619
MBURv2_160426	conserved exported protein of unknown function	0.163645	-2.61136	0.102528	0.164074
MBURv2_160427	conserved membrane protein of unknown function	0.642392	-0.638474	0.00928	0.053399
MBURv2_160428	putative Regulator of sigma D	1.11074	0.151525	0.087061	0.147155
MBURv2_160429	conserved protein of unknown function	0.631627	-0.662855	0.029354	0.08356
MBURv2_160430	H repeat-associated protein YhhI	0.732982	-0.44815	0.068869	0.128194
MBURv2_160431	conserved protein of unknown function	1.40211	0.487602	0.039281	0.095708
MBURv2_160432	Diguanylate cyclase	0.521994	-0.937895	0.067394	0.127017
MBURv2_160433	conserved protein of unknown function	0.790245	-0.339628	0.245774	0.309347
MBURv2_160434	putative 2-oxoglutarate ferredoxin oxidoreductase, beta subunit	0.902384	-0.148187	0.487744	0.545946
MBURv2_160435	putative 2-oxoglutarate ferredoxin oxidoreductase, alpha subunit	0.859247	-0.218855	0.460517	0.520345
MBURv2_160436	conserved protein of unknown function	0.890768	-0.166878	0.283028	0.34616
MBURv2_160437	conserved protein of unknown function	1.1619	0.21648	0.200438	0.26407
MBURv2_160438	Addiction module toxin, Txe/YoeB family	0.666878	-0.584505	0.070784	0.130263
MBURv2_160439	Prevent-host-death family protein	0.783152	-0.352636	0.251947	0.315096
MBURv2_160440	conserved protein of unknown function	0.59572	-0.747294	0.024323	0.076419
MBURv2_160441	conserved protein of unknown function	0.537455	-0.895784	0.004607	0.037943
MBURv2_160442	conserved protein of unknown function	0.776465	-0.365007	0.182211	0.245471
MBURv2_160443	protein of unknown function	0.550332	-0.861626	0.026733	0.080058
MBURv2_160444	protein of unknown function	0.617417	-0.695683	0.054554	0.11397
MBURv2_160445	exported protein of unknown function	0.495595	-1.01277	0.039032	0.095708
MBURv2_160446	conserved protein of unknown function	0.79176	-0.336865	0.029232	0.083519
MBURv2_160447	conserved protein of unknown function	0.546519	-0.871656	0.078584	0.139055
MBURv2_160448	conserved protein of unknown function	0.594138	-0.75113	0.033967	0.089606
MBURv2_160449	Ribonucleotide reductase, alpha subunit	1.41931	0.505195	0.048841	0.107482
MBURv2_160450	conserved protein of unknown function	0.848557	-0.236917	0.105108	0.166616
MBURv2_160451	Ribonucleoside-diphosphate reductase, adenosylcobalamin-dependent	1.3096	0.389128	0.031055	0.086363
MBURv2_160452	Non-specific serine/threonine protein kinase	1.06139	0.0859575	0.258945	0.322085
MBURv2_160453	conserved membrane protein of unknown function	0.810805	-0.302573	0.001828	0.028186
MBURv2_160454	exported protein of unknown function	0.44208	-1.17762	0.037517	0.094592
MBURv2_160455	protein of unknown function	0.471259	-1.08541	0.018618	0.067604
MBURv2_160456	putative bifunctional enzyme and transcriptional regulator	0.894503	-0.160842	0.412925	0.473643
MBURv2_160457	conserved protein of unknown function	1.16949	0.225883	0.339357	0.402792
MBURv2_160458	Transcriptional regulator, MarR family	0.731723	-0.45063	0.002082	0.02997
MBURv2_160459	Exodeoxyribonuclease V, gamma subunit	0.723289	-0.467356	0.000793	0.019079
MBURv2_160460	conserved protein of unknown function	0.760507	-0.394967	0.335114	0.398486
MBURv2_160461	conserved membrane protein of unknown function	0.904284	-0.145152	0.492816	0.550537
MBURv2_160462	conserved protein of unknown function	0.703595	-0.507183	0.101233	0.162179
MBURv2_160463	conserved exported protein of unknown function	0.819497	-0.287189	0.207699	0.27151
MBURv2_160464	conserved protein of unknown function	0.404556	-1.30559	0.029027	0.083354
MBURv2_160465	putative Diguanylate cyclase	0.524727	-0.930361	0.027431	0.080966
MBURv2_160466	conserved hypothetical protein	0.714292	-0.485414	0.000737	0.018697
MBURv2_160467	conserved protein of unknown function	0.560239	-0.835886	0.00079	0.019079
MBURv2_160468	conserved protein of unknown function	0.513919	-0.960387	0.031411	0.086898
MBURv2_160469	putative Metallo-dependent phosphatase	0.540703	-0.887092	0.01949	0.069021
MBURv2_160470	Phosphoesterase PA-phosphatase related protein	0.41961	-1.25288	0.036815	0.093924
MBURv2_160471	conserved protein of unknown function	0.207798	-2.26675	0.130308	0.193903
MBURv2_160472	sulfite reductase, beta subunit, NAD(P)-binding, heme-binding	0.350764	-1.51143	0.079106	0.139688
MBURv2_160473	sulfite reductase, alpha subunit, flavoprotein	0.243894	-2.03567	0.08109	0.14196
MBURv2_160474	conserved protein of unknown function	0.456666	-1.13079	0.056525	0.115605
MBURv2_160475	protein of unknown function	0.393009	-1.34737	0.048882	0.107519
MBURv2_160476	toxin of the RelE-RelB toxin-antitoxin system; Qin prophage	0.512917	-0.963203	0.021498	0.072513
MBURv2_160477	conserved protein of unknown function	0.678836	-0.558865	0.185866	0.249359
MBURv2_160478	Antitoxin YefM	0.621253	-0.686747	0.150571	0.214087
MBURv2_160479	toxin of the YoeB-YefM toxin-antitoxin system	0.645341	-0.631866	0.022776	0.074714
MBURv2_160480	fructose-1,6-bisphosphate aldolase, class II	0.698138	-0.518416	0.02619	0.079468
MBURv2_160481	protein of unknown function	0.90037	-0.15141	0.631912	0.680636
MBURv2_160482	protein of unknown function	0.61356	-0.704724	0.106226	0.167512
MBURv2_160483	protein of unknown function	1.05525	0.0775807	0.725312	0.764905
MBURv2_160484	protein of unknown function	0.445663	-1.16597	0.005724	0.042252
MBURv2_160485	Type III restriction protein res subunit	0.728211	-0.457572	0.071879	0.13139
MBURv2_160486	conserved protein of unknown function	0.618154	-0.693962	0.026751	0.080058
MBURv2_160487	protein of unknown function	1.00389	0.0056069	0.993886	0.997842
MBURv2_160488	protein of unknown function	0.962418	-0.0552644	0.939682	0.953757
MBURv2_160489	protein of unknown function	0.349792	-1.51543	0.000307	0.014445
MBURv2_160490	protein of unknown function	0.876934	-0.18946	0.288774	0.352429
MBURv2_160491	putative phage integrase	0.955713	-0.0653507	0.80033	0.832607
MBURv2_160492	conserved protein of unknown function	0.233072	-2.10115	0.148115	0.211793
MBURv2_160493	conserved exported protein of unknown function	0.723829	-0.466279	0.148313	0.212009
MBURv2_160494	SNF2-related protein	0.884551	-0.176983	0.104421	0.166108
MBURv2_160495	Phage integrase	0.578403	-0.789853	0.010323	0.055269
MBURv2_160496	Glycosyl transferase family 2	0.650267	-0.620896	0.006632	0.0459
MBURv2_160497	Fatty acid hydroxylase	0.689631	-0.536103	0.052412	0.111996
MBURv2_160498	conserved protein of unknown function	0.553323	-0.853806	0.071637	0.131195
MBURv2_160499	conserved protein of unknown function	0.758703	-0.398393	0.038933	0.095708
MBURv2_160500	conserved protein of unknown function	0.554401	-0.850998	0.017317	0.065352
MBURv2_160501	conserved protein of unknown function	0.601136	-0.734237	0.116795	0.178776
MBURv2_160502	exported protein of unknown function	0.524998	-0.929616	0.03953	0.09597
MBURv2_160503	protein of unknown function	0.694482	-0.525991	0.340441	0.403657
MBURv2_160504	protein of unknown function	0.329738	-1.60061	0.009561	0.054041
MBURv2_160505	conserved protein of unknown function	0.737608	-0.439074	0.325769	0.389926
MBURv2_160506	putative Outer membrane hemin receptor	0.490031	-1.02906	0.328542	0.392521
MBURv2_160507	conserved protein of unknown function	0.424239	-1.23705	0.316064	0.379812
MBURv2_160508	conserved exported protein of unknown function	0.205521	-2.28264	0.340932	0.404028
MBURv2_160509	conserved protein of unknown function	0.448737	-1.15606	0.164105	0.227513
MBURv2_160510	putative hemin transport protein hmuS	0.471697	-1.08407	0.393881	0.455946
MBURv2_160511	protein of unknown function	0.211456	-2.24157	0.238295	0.302027
MBURv2_160512	protein of unknown function	0.158454	-2.65786	0.264795	0.327923
MBURv2_160513	putative heme iron utilization protein; heme oxygenase	0.366113	-1.44964	0.391131	0.453207
MBURv2_160514	ABC-type hemin transport system, periplasmic component	0.465915	-1.10186	0.386438	0.448703
MBURv2_160515	Hemin transport system permease protein HmuU	0.450845	-1.1493	0.376503	0.438725
MBURv2_160516	Hemin import ATP-binding protein HmuV	0.474954	-1.07414	0.081049	0.14196
MBURv2_160517	conserved protein of unknown function	0.567175	-0.818134	0.06034	0.119522
MBURv2_160518	deoxycytidine triphosphate deaminase	0.981027	-0.0276352	0.84187	0.870635
MBURv2_160519	antiporter inner membrane protein	0.736538	-0.441168	0.003513	0.034426
MBURv2_160520	conserved exported protein of unknown function	0.423854	-1.23836	0.052355	0.111961
MBURv2_160521	conserved protein of unknown function	0.504318	-0.987594	0.003142	0.033556
MBURv2_160522	conserved protein of unknown function	0.619297	-0.691297	0.016651	0.064481
MBURv2_160523	conserved protein of unknown function	1.17573	0.23356	0.19582	0.259341
MBURv2_160524	putative Transcriptional Regulator, Fis family	0.874449	-0.193554	0.394342	0.456027
MBURv2_160525	conserved protein of unknown function	2.30704	1.20604	0.073681	0.133591
MBURv2_160526	conserved exported protein of unknown function	2.60289	1.38011	0.006315	0.045081
MBURv2_160527	protein of unknown function	1.33298	0.414651	0.037303	0.094592
MBURv2_160528	Peptidase S16 lon domain protein	1.41677	0.502611	0.008368	0.051239
MBURv2_160529	Methyl-accepting chemotaxis sensory transducer with Pas/Pac sensor	1.0848	0.117434	0.377497	0.439671
MBURv2_160530	protein of unknown function	0.743251	-0.428079	0.330238	0.393881
MBURv2_160531	N-ethylmaleimide reductase	1.11176	0.152848	0.252107	0.315096
MBURv2_160532	UDP-N-acetylmuramate:L-alanyl-gamma-D-glutamyl-m eso-diaminopimelate ligase	0.596423	-0.745592	5.5e-05	0.010514
MBURv2_160533	conserved membrane protein of unknown function	0.714325	-0.485347	0.002231	0.030493
MBURv2_160534	conserved exported protein of unknown function	1.00637	0.00916075	0.943663	0.957156
MBURv2_160535	H+-transporting two-sector ATPase, gamma subunit	0.596964	-0.744284	0.140064	0.20355
MBURv2_160536	ATP synthase subunit alpha 2	0.824023	-0.279243	0.169897	0.233763
MBURv2_160537	ATP synthase subunit b	0.938849	-0.091035	0.423874	0.48461
MBURv2_160538	ATP synthase subunit c 2	1.0356	0.0504711	0.860265	0.88663
MBURv2_160539	ATP synthase subunit a	0.577149	-0.792984	4e-05	0.008284
MBURv2_160540	conserved membrane protein of unknown function	0.711835	-0.490385	0.056026	0.115309
MBURv2_160541	H(+)-transporting ATP synthase, gene 1	0.61553	-0.700099	0.011716	0.057691
MBURv2_160542	ATP synthase epsilon chain	0.597911	-0.741997	0.072575	0.132219
MBURv2_160543	F1 sector of membrane-bound ATP synthase, beta subunit	0.775332	-0.367114	0.082639	0.143477
MBURv2_160544	putative methyl-accepting chemotaxis protein IV	0.861161	-0.215645	0.141857	0.205301
MBURv2_160545	PAS protein	0.799184	-0.3234	0.033079	0.088863
MBURv2_160546	conserved exported protein of unknown function	1.12074	0.164452	0.400341	0.461072
MBURv2_160547	conserved membrane protein of unknown function	0.731256	-0.451552	0.072764	0.132457
MBURv2_160548	putative transporter subunit: ATP-binding component of ABC superfamily	1.0834	0.11557	0.30767	0.371749
MBURv2_160549	multifunctional acyl-CoA thioesterase I and protease I and lysophospholipase L1	1.00804	0.0115472	0.931659	0.946461
MBURv2_160550	conserved protein of unknown function	1.24542	0.316636	0.099375	0.160179
MBURv2_160551	conserved protein of unknown function	0.432507	-1.2092	0.071956	0.131418
MBURv2_160552	NADH ubiquinone oxidoreductase 20 kDa subunit	0.596161	-0.746226	0.070741	0.130239
MBURv2_160553	Nickel-dependent hydrogenase large subunit	0.737932	-0.43844	0.095833	0.156448
MBURv2_160554	putative enzyme	0.57786	-0.791208	0.070657	0.130239
MBURv2_160555	Diguanylate cyclase/phosphodiesterase with PAS/PAC sensor(S)	0.579978	-0.78593	0.033192	0.088891
MBURv2_160556	protein of unknown function	0.243415	-2.03851	0.07687	0.137182
MBURv2_160557	conserved protein of unknown function	0.614583	-0.70232	0.024416	0.07663
MBURv2_160558	Toxin-antitoxin system, antitoxin component, PHD family	0.703865	-0.506629	0.044086	0.101365
MBURv2_160559	protein of unknown function	0.746466	-0.421852	0.54293	0.598568
MBURv2_160560	conserved protein of unknown function	0.954941	-0.0665165	0.836937	0.866125
MBURv2_160561	CRISPR-associated helicase, Cas3 family	0.606598	-0.721187	0.001557	0.026271
MBURv2_160562	conserved protein of unknown function	0.747161	-0.420509	0.170243	0.234071
MBURv2_160563	putative CRISPR-associated protein, Cse2 family	0.841703	-0.248617	0.479563	0.537983
MBURv2_160564	putative CRISPR system Cascade subunit CasE	0.624069	-0.680223	0.010281	0.055269
MBURv2_160565	CRISPR system CASCADE complex protein CasC	0.787554	-0.344549	0.011858	0.057982
MBURv2_160566	CRISPR-associated protein, Cas5e family	1.0453	0.0639129	0.643194	0.691967
MBURv2_160567	conserved protein of unknown function	0.846086	-0.241124	0.329571	0.39344
MBURv2_160568	conserved protein of unknown function	0.686852	-0.541929	0.210529	0.274656
MBURv2_160569	conserved protein of unknown function	0.416204	-1.26464	0.033532	0.089387
MBURv2_160570	conserved protein of unknown function	0.653189	-0.614428	0.017047	0.065254
MBURv2_160571	conserved protein of unknown function	0.724822	-0.464301	0.080591	0.141486
MBURv2_160572	conserved hypothetical protein	0.852072	-0.230953	0.139784	0.203208
MBURv2_160573	hypothetical protein	0.851348	-0.232179	0.284869	0.348224
MBURv2_160574	conserved protein of unknown function	0.618813	-0.692425	0.086357	0.146744
MBURv2_160575	transposase	0.71994	-0.474051	0.070152	0.129766
MBURv2_160576	transposase	0.606772	-0.720774	0.03839	0.095126
MBURv2_160577	Group II intron maturase family protein (fragment)	0.210229	-2.24997	0.026685	0.080028
MBURv2_160578	conserved protein of unknown function	0.560909	-0.834161	0.065495	0.12504
MBURv2_170001	transposase	0.648406	-0.625031	0.001007	0.021243
MBURv2_170002	Putative glycosyltransferase (fragment)	0.668917	-0.580101	0.077703	0.138275
MBURv2_170003	Glycosyl transferase group 1	0.427788	-1.22503	0.038084	0.095053
MBURv2_170004	conserved protein of unknown function	0.528153	-0.920972	0.032247	0.088246
MBURv2_170005	protein of unknown function	0.68368	-0.548607	0.055189	0.114461
MBURv2_180001	protein of unknown function	1.18101	0.240026	0.125452	0.18891
MBURv2_180002	protein of unknown function	1.14329	0.193185	0.015246	0.06298
MBURv2_180003	transposase	0.439846	-1.18493	0.061089	0.120322
MBURv2_180004	conserved membrane protein of unknown function	0.451491	-1.14723	0.004803	0.038939
MBURv2_180005	TPR domain/SEC-C motif domain protein	0.341794	-1.5488	0.001348	0.024411
MBURv2_180006	conserved protein of unknown function	0.375358	-1.41366	0.020163	0.069935
MBURv2_180007	conserved protein of unknown function	0.677566	-0.561567	0.011109	0.057012
MBURv2_180008	conserved exported protein of unknown function	0.416155	-1.26481	0.017911	0.066379
MBURv2_180009	conserved protein of unknown function	0.5917	-0.757062	0.047199	0.105379
MBURv2_180010	protein of unknown function	0.379929	-1.3962	0.040796	0.097431
MBURv2_190001	LPXTG-motif cell wall anchor domain protein (fragment)	0.344146	-1.53891	0.053591	0.113057
MBURv2_190002	Fap1 adhesin (fragment)	1	0	1	1
MBURv2_190003	putative Transcriptional regulator, LuxR family protein	0.449109	-1.15486	0.020627	0.071213
MBURv2_190004	Type I secretion membrane fusion protein, HlyD family	0.646542	-0.629184	0.008684	0.05217
MBURv2_190005	Toxin ABC transporter ATPase and permease	0.602858	-0.73011	0.008871	0.05217
MBURv2_190006	conserved protein of unknown function	0.432398	-1.20957	0.016805	0.064601
MBURv2_190007	OmpA/MotB domain protein	0.68809	-0.539331	0.008956	0.0526
MBURv2_190008	Type I secretion outer membrane protein, TolC family	0.679903	-0.556599	0.024508	0.076788
MBURv2_190009	conserved exported protein of unknown function	0.527842	-0.921822	0.02599	0.079244
MBURv2_190010	HAMP domain protein	0.753699	-0.40794	0.052178	0.111739
MBURv2_190011	Lytic transglycosylase, catalytic	0.77471	-0.368272	0.107835	0.169168
MBURv2_190012	conserved exported protein of unknown function	0.618092	-0.694107	0.028055	0.081596
MBURv2_190013	putative Response regulator receiver modulated diguanylate cyclase/phosphodiesterase	0.610206	-0.712632	0.090016	0.150251
MBURv2_190014	Response regulator PleD	0.718348	-0.477245	0.021895	0.073355
MBURv2_190015	Polar-differentiation response regulator DivK	0.375331	-1.41376	0.162985	0.226562
MBURv2_190016	putative Histidine kinase	0.459068	-1.12322	0.016583	0.064481
MBURv2_190017	putative halogenase	0.949954	-0.0740705	0.567201	0.622304
MBURv2_190018	conserved exported protein of unknown function	1.88895	0.917583	0.017714	0.066134
MBURv2_190019	putative Membrane protein	0.652746	-0.615406	0.010558	0.055733
MBURv2_190020	conserved exported protein of unknown function	0.764662	-0.387106	0.047648	0.105936
MBURv2_190021	putative Intracellular septation protein A	0.750364	-0.414337	0.001379	0.024504
MBURv2_190022	conserved protein of unknown function	1.44046	0.52653	0.169322	0.233229
MBURv2_190023	conserved exported protein of unknown function	0.844106	-0.244504	0.249441	0.313026
MBURv2_190024	Permease	0.639517	-0.644945	0.070545	0.13014
MBURv2_190025	conserved protein of unknown function	0.456462	-1.13143	0.024998	0.077686
MBURv2_190026	Rhomboid family protein	0.484058	-1.04675	0.004077	0.036159
MBURv2_190027	protein of unknown function	0.345539	-1.53308	0.050408	0.109603
MBURv2_190028	protein of unknown function	0.422491	-1.24301	0.014611	0.062659
MBURv2_190029	conserved protein of unknown function	0.654141	-0.612326	0.003102	0.033318
MBURv2_190030	3-oxoacyl-acyl-carrier-protein reductase	0.653446	-0.61386	0.040497	0.09697
MBURv2_190031	putative FAD-dependent oxidoreductase	0.456333	-1.13184	6e-06	0.004199
MBURv2_190032	conserved protein of unknown function	0.583405	-0.77743	0.134603	0.198409
MBURv2_190033	conserved protein of unknown function	0.433326	-1.20648	0.038316	0.095126
MBURv2_190034	conserved protein of unknown function	0.415012	-1.26878	0.027014	0.080476
MBURv2_190035	Toxin higB-1	0.380086	-1.3956	0.015364	0.063239
MBURv2_190036	conserved protein of unknown function	0.726842	-0.460286	0.077726	0.138275
MBURv2_190037	conserved protein of unknown function	0.357651	-1.48338	0.006369	0.045251
MBURv2_190038	protein of unknown function	1	0	1	1
MBURv2_190039	protein of unknown function	0.671259	-0.575059	0.031517	0.087037
MBURv2_190040	protein of unknown function	0.47066	-1.08724	0.142432	0.205806
MBURv2_190041	conserved protein of unknown function	0.42135	-1.24691	0.038741	0.095578
MBURv2_190042	conserved membrane protein of unknown function	0.846161	-0.240996	0.117105	0.179069
MBURv2_190043	conserved protein of unknown function	0.854263	-0.227248	0.673862	0.719166
MBURv2_190044	Electron transport complex protein RnfB	0.907202	-0.140504	0.159604	0.223436
MBURv2_190045	putative oxidoreductase FAD/NAD(P)-binding	0.940754	-0.0881106	0.631485	0.680563
MBURv2_190046	putative inner membrane subunit of an electron transport system	0.620775	-0.687858	0.044944	0.102483
MBURv2_190047	putative inner membrane NADH-quinone reductase	0.453905	-1.13954	0.023039	0.075096
MBURv2_190048	Electron transport complex protein RnfG	0.45435	-1.13812	0.000166	0.013193
MBURv2_190049	Electron transport complex protein RnfD	0.332198	-1.58988	0.021918	0.073355
MBURv2_190050	Electron transport complex protein RnfC	0.500826	-0.997619	0.00578	0.042458
MBURv2_190051	putative oxidoreductase, thiamine diP-binding and 4Fe-4S cluster binding protein	0.705306	-0.503679	0.000691	0.018135
MBURv2_190052	protein of unknown function	0.381659	-1.38964	0.018571	0.067543
MBURv2_190053	conserved exported protein of unknown function	0.634517	-0.656269	0.086931	0.147092
MBURv2_190054	conserved protein of unknown function	0.801601	-0.319044	0.24	0.303594
MBURv2_190055	protein of unknown function	0.824029	-0.279233	0.710435	0.751311
MBURv2_190056	Putative membrane-bound metal-dependent hydrolase (fragment)	0.613898	-0.703929	0.034783	0.091093
MBURv2_190057	protein of unknown function	0.600034	-0.736884	0.001231	0.023678
MBURv2_190058	conserved protein of unknown function	0.549304	-0.864323	0.016656	0.064481
MBURv2_190059	Protein UmuD	1.17917	0.237772	0.600387	0.651783
MBURv2_190060	LexA repressor	0.780954	-0.356691	0.364644	0.427332
MBURv2_190061	protein of unknown function	1.06714	0.0937441	0.630422	0.679999
MBURv2_190062	aconitate hydratase 1	0.556169	-0.846405	0.062254	0.121436
MBURv2_190063	putative copper-exporting P-type ATPase B	0.724968	-0.464011	0.220356	0.284129
MBURv2_190064	conserved protein of unknown function	0.507911	-0.977352	0.136275	0.200028
MBURv2_190065	conserved membrane protein of unknown function	0.936347	-0.0948848	0.221178	0.284865
MBURv2_190066	Positive regulator of sigma E, RseC/MucC	0.461186	-1.11658	0.043516	0.100402
MBURv2_190067	AMMECR1 domain protein	0.55224	-0.856633	0.039862	0.096463
MBURv2_190068	conserved protein of unknown function	0.736299	-0.441636	0.146185	0.210292
MBURv2_190069	Radical SAM domain protein	0.341065	-1.55188	0.10795	0.169242
MBURv2_190070	conserved membrane protein of unknown function	0.522121	-0.937544	0.049402	0.10818
MBURv2_190071	conserved membrane protein of unknown function	0.483152	-1.04945	0.092374	0.152946
MBURv2_190072	Esterase/lipase/thioesterase family protein	0.573792	-0.8014	0.053019	0.112545
MBURv2_190073	conserved hypothetical protein	0.347328	-1.52563	0.025569	0.078436
MBURv2_190074	conserved protein of unknown function	0.608886	-0.715756	0.00078	0.019079
MBURv2_190075	Exodeoxyribonuclease V, beta subunit	0.631243	-0.663733	0.043394	0.100361
MBURv2_190076	Rare lipoprotein A	0.522818	-0.935619	0.142036	0.205425
MBURv2_190077	exonuclease V (RecBCD complex), alpha chain	0.507222	-0.979311	0.045052	0.102627
MBURv2_190078	conserved protein of unknown function	1.23565	0.305271	0.019216	0.068557
MBURv2_190079	DnaA initiator-associating factor for replication initiation	1.09055	0.125057	0.066571	0.126256
MBURv2_190080	conserved hypothetical protein	0.497542	-1.00711	0.024314	0.076419
MBURv2_190081	conserved protein of unknown function	1.07457	0.103764	0.285429	0.348815
MBURv2_190082	putative methyltransferase	1.12708	0.172585	0.31819	0.381861
MBURv2_190083	protein of unknown function	0.45943	-1.12208	0.139038	0.202774
MBURv2_190084	Protein MraZ	0.308944	-1.69458	0.094212	0.154595
MBURv2_190085	S-adenosyl-dependent methyltransferase activity on membrane-located substrates	0.31222	-1.67937	0.032327	0.088351
MBURv2_190086	Cell division protein FtsL	0.521596	-0.938995	0.01894	0.067867
MBURv2_190087	transpeptidase involved in septal peptidoglycan synthesis (penicillin-binding protein 3)	0.677812	-0.561043	0.017439	0.065539
MBURv2_190088	UDP-N-acetylmuramoyl-L-alanyl-D-glutamate:meso-d iaminopimelate ligase	0.772348	-0.372677	0.038207	0.095126
MBURv2_190089	UDP-N-acetylmuramoyl-tripeptide:D-alanyl-D-alanine ligase	0.876772	-0.189726	0.051611	0.111083
MBURv2_190090	phospho-N-acetylmuramoyl-pentapeptide transferase	1.01235	0.0177152	0.805861	0.837786
MBURv2_190091	UDP-N-acetylmuramoyl-L-alanine:D-glutamate ligase	0.955998	-0.0649205	0.10089	0.161795
MBURv2_190092	integral membrane protein involved in stabilizing FstZ ring during cell division	0.922567	-0.116274	0.243245	0.306589
MBURv2_190093	N-acetylglucosaminyl transferase	1.01842	0.0263341	0.835433	0.865161
MBURv2_190094	UDP-N-acetylmuramate:L-alanine ligase	0.791311	-0.337683	0.056207	0.115309
MBURv2_190095	UDP-N-acetylenolpyruvoylglucosamine reductase	0.839447	-0.252489	0.007716	0.048929
MBURv2_190096	D-alanine:D-alanine ligase	1.09299	0.128282	0.51506	0.572289
MBURv2_190097	Cell division protein FtsQ	0.50501	-0.985616	0.106814	0.168089
MBURv2_190098	ATP-binding cell division protein involved in recruitment of FtsK to Z ring	1.03185	0.0452389	0.853434	0.880989
MBURv2_190099	GTP-binding tubulin-like cell division protein	1.62772	0.702853	0.028803	0.082952
MBURv2_190100	UDP-3-O-acyl N-acetylglucosamine deacetylase	0.886886	-0.173179	0.272002	0.334931
MBURv2_190101	Diguanylate cyclase/phosphodiesterase with PAS/PAC sensor(S)	0.726401	-0.461162	0.099227	0.160102
MBURv2_190102	protein of unknown function	0.313522	-1.67336	0.050778	0.109883
MBURv2_190103	conserved protein of unknown function	0.704035	-0.506281	0.079544	0.140136
MBURv2_190104	transposase	0.696232	-0.52236	0.012487	0.059099
MBURv2_190105	putative Histidine kinase	0.584788	-0.774014	0.000448	0.01524
MBURv2_190106	Response regulator receiver modulated diguanylate cyclase	0.699786	-0.515014	0.014922	0.062855
MBURv2_190107	protein of unknown function	0.762	-0.392137	0.045498	0.103162
MBURv2_190108	putative Glyceraldehyde-3-phosphate dehydrogenase	0.80842	-0.306823	2.1e-05	0.006684
MBURv2_190109	conserved protein of unknown function	0.845234	-0.242577	0.596152	0.647805
MBURv2_190110	Riboflavin biosynthesis protein RibD domain-containing protein	0.487863	-1.03545	0.017826	0.06634
MBURv2_190111	conserved protein of unknown function	0.554598	-0.850486	0.074205	0.134112
MBURv2_190112	conserved exported protein of unknown function	0.775054	-0.367631	0.12237	0.185309
MBURv2_190113	Multicopper oxidase type 3	0.507671	-0.978034	0.001321	0.024227
MBURv2_190114	acyl coenzyme A dehydrogenase	0.513517	-0.961516	0.086512	0.146883
MBURv2_190115	3-hydroxyacyl-CoA dehydrogenase NAD-binding	0.652841	-0.615196	0.050735	0.109845
MBURv2_190116	3-ketoacyl-CoA thiolase (Fatty oxidation complex beta subunit) (Beta-ketothiolase) (Acetyl-CoA acyltransferase)	0.618233	-0.693777	0.140287	0.203686
MBURv2_190117	Alpha/beta hydrolase fold protein	0.493681	-1.01835	0.018923	0.067859
MBURv2_190118	conserved protein of unknown function	0.707876	-0.498431	0.11653	0.17843
MBURv2_190119	twitching motility protein	0.675174	-0.566669	0.137956	0.201779
MBURv2_190120	tRNA methyl transferase-like protein	0.994716	-0.00764343	0.966212	0.976007
MBURv2_190121	SirA family protein	1.15391	0.206528	0.277355	0.34023
MBURv2_190122	Cation diffusion facilitator family transporter	1.10073	0.138462	0.454912	0.514909
MBURv2_190123	bifunctional protein [Includes: glutamate N-acetyltransferase (Ornithine acetyltransferase) (Ornithine transacetylase) (OATASE);	1.03918	0.0554413	0.427692	0.488161
MBURv2_190124	Mutator MutT protein	0.57893	-0.788539	0.025561	0.078436
MBURv2_190125	protein of unknown function	0.352833	-1.50294	0.07109	0.130669
MBURv2_190126	conserved membrane protein of unknown function	0.584941	-0.773637	0.000489	0.015354
MBURv2_190127	conserved protein of unknown function	0.81222	-0.300058	0.193331	0.25717
MBURv2_190128	conserved membrane protein of unknown function	0.727779	-0.458428	0.030078	0.085239
MBURv2_190129	putative Transcriptional regulators (CopG/Arc/MetJ DNA-binding domain)	0.983501	-0.0240016	0.670178	0.715908
MBURv2_190130	Plasmid stabilization system protein	0.722408	-0.469114	0.174525	0.238013
MBURv2_190131	putative plasmid maintenance system antidote protein, XRE family	0.757406	-0.400861	0.096957	0.157433
MBURv2_190132	conserved protein of unknown function	0.803169	-0.316224	0.255321	0.318625
MBURv2_190133	protein of unknown function	0.082357	-3.60196	0.158524	0.22213
MBURv2_200001	protein of unknown function	0.15906	-2.65236	0.127411	0.190952
MBURv2_200002	conserved protein of unknown function	0.022967	-5.44429	0.17767	0.241287
MBURv2_20001	3-deoxy-D-manno-octulosonic acid transferase	0.713655	-0.486701	0.125574	0.18891
MBURv2_20002	conserved protein of unknown function	1.13261	0.179651	0.437094	0.496847
MBURv2_20003	conserved protein of unknown function	1.00538	0.00773667	0.967765	0.977236
MBURv2_20004	putative oxidoreductase with FAD/NAD(P)-binding domain	0.820839	-0.284829	0.054952	0.114461
MBURv2_20005	conserved membrane protein of unknown function	1.51068	0.595196	0.002625	0.031915
MBURv2_20006	Alpha/beta hydrolase domain-containing protein 11	1.17473	0.232325	0.081175	0.14196
MBURv2_20007	conserved exported protein of unknown function	0.921502	-0.117941	0.336666	0.400121
MBURv2_20008	Protein hfq	0.628943	-0.668999	0.009241	0.053328
MBURv2_20009	putative GTPase	0.706206	-0.501839	0.091501	0.151889
MBURv2_20010	modulator for HflB protease specific for phage lambda cII repressor	1.21131	0.276569	0.315611	0.379469
MBURv2_20011	modulator for HflB protease specific for phage lambda cII repressor	0.897709	-0.15568	0.42428	0.484831
MBURv2_20012	ATP phosphoribosyltransferase	1.81151	0.857197	0.000572	0.016969
MBURv2_20013	adenylosuccinate synthetase	1.71512	0.778314	0.012542	0.059099
MBURv2_20014	Multidrug resistance protein A	0.397933	-1.3294	0.111384	0.173001
MBURv2_20015	RND efflux system, outer membrane lipoprotein, NodT family	0.290025	-1.78575	0.106474	0.167786
MBURv2_20016	Drug resistance transporter, EmrB/QacA subfamily	0.101633	-3.29856	0.081214	0.14196
MBURv2_20017	conserved protein of unknown function	0.156057	-2.67986	0.016831	0.064645
MBURv2_20018	Anaerobic nitric oxide reductase transcription regulator NorR	0.54982	-0.862969	0.002165	0.02997
MBURv2_20019	protein of unknown function	0.432711	-1.20852	0.041984	0.098812
MBURv2_20020	exported protein of unknown function	0.374044	-1.41872	0.040028	0.096701
MBURv2_20021	Tetratricopeptide domain protein	0.781434	-0.355804	0.068779	0.128131
MBURv2_20022	Trigger factor	1.49321	0.578415	0.033571	0.089387
MBURv2_20023	proteolytic subunit of ClpA-ClpP and ClpX-ClpP ATP-dependent serine proteases	0.984147	-0.0230543	0.696047	0.737986
MBURv2_20024	ATPase and specificity subunit of ClpX-ClpP ATP-dependent serine protease	0.984224	-0.0229414	0.626558	0.676313
[truncated: 2,541 more rows]
