# Supplementary material for: Core Metabolism Shifts during Growth on Methanol versus Methane in the Methanotroph Methylomicrobium buryatense 5GB1
Source: mBio. 2019 Apr 9;10(2):e00406-19. doi: 10.1128/mBio.00406-19 (PMC6456754; doi:10.1128/mBio.00406-19)
Supplement: TABLE S2 [file mBio.00406-19-st002.xlsx]

## Sheet: Table S2
METABOLITES	MASS ISOTOPOMER	WTR1	WTR2	WTR3	WTR4	WTR5	fa1	fa2	fa3	fc1	fc2	fc3	ldhmdh1	ldhmdh2	ldhmdh3	ldhmdh4
MAL	M0	0.0122649	0.00512809	0.00630247	0.0068154	0.00867511	0.00667761	0.00497643	0.00312142	0.00802184	0.0253564	0.00355583	0.180906	0.200637	0.101803	0.164823
MAL	M1	0.00268542	0.00357175	0.00123799	0.0013211	0.00128752	0.000528172	0.000638968	0.000598551	0.00243126	0.00227865	0.00649145	0.00772771	0.0132413	0.00534827	0.00289787
MAL	M2	0.0726992	0.0834154	0.0646004	0.0496339	0.0487506	0.0258427	0.0198456	0.0305429	0.0591562	0.0759549	0.133688	0.0150617	0.0195683	0.0140912	0.0135976
MAL	M3	0.692374	0.666204	0.689521	0.688948	0.692509	0.733782	0.753231	0.740637	0.655269	0.616776	0.578855	0.37667	0.318188	0.388492	0.360729
MAL	M4	0.212163	0.235131	0.231091	0.240762	0.236503	0.218814	0.199959	0.21257	0.263928	0.269554	0.268754	0.413499	0.439703	0.48543	0.449965
CIT	M0	0.0130147	0.00358286	0.00795772	0.0160232	0.00976112	0.0116282	0.00487712	0.00361039	0.0175027	0.0985024	0.00235733	0.214067	0.298729	0.131424	0.374206
CIT	M1	0.00105544	0.000444029	0.000612959	0.00131988	0.000984784	0.000807073	0.000334036	0.000403882	0.00134698	0.00667766	0.000561499	0.0152257	0.0198766	0.00875043	0.0250784
CIT	M2	0.00304259	0.00356755	0.00279595	0.00142579	0.0012251	0.00210264	0.000598137	0.00241174	0.00307305	0.00182874	0.00692192	0.00165516	0.00257454	0.00180337	0.00354317
CIT	M3	0.05663	0.0613985	0.0534995	0.0357127	0.0422404	0.037805	0.0239255	0.04241	0.0400465	0.0350508	0.0687352	0.00849511	0.012447	0.0248749	0.00929253
CIT	M4	0.381415	0.393502	0.400574	0.327254	0.343126	0.315926	0.379127	0.324935	0.282301	0.347737	0.372235	0.0704817	0.0616117	0.0667633	0.0570148
CIT	M5	0.452749	0.442498	0.451654	0.496991	0.49425	0.501765	0.487712	0.50064	0.508142	0.454413	0.43613	0.641797	0.566243	0.68866	0.492066
CIT	M6	0.090113	0.0932462	0.0811902	0.118409	0.106035	0.127433	0.100303	0.122753	0.145184	0.0530611	0.110848	0.0454148	0.035832	0.0746726	0.0357742
SUCC	M0	0.244304	0.174345	0.20382	0.250256	0.266845	0.0501112	0.139351	0.0419673	0.094907	0.258425	0.0404062	0.535546	0.542949	0.417465	0.547191
SUCC	M1	0.0161222	0.0112521	0.0103864	0.0134279	0.0146674	0.00432885	0.0121434	0.00489619	0.00785677	0.0132782	0.00714648	0.0256575	0.0279937	0.0235355	0.0298668
SUCC	M2	0.0145779	0.0178364	0.0172549	0.00894571	0.00854994	0.014751	0.00870941	0.0163873	0.0159917	0.00749575	0.081114	0.00583206	0.00354068	0.0028506	0.0032086
SUCC	M3	0.171105	0.208349	0.192093	0.147539	0.142317	0.449354	0.316027	0.445653	0.198853	0.0985156	0.209871	0.0168995	0.0163173	0.022431	0.0143557
SUCC	M4	0.55285	0.587333	0.575162	0.57895	0.566366	0.479938	0.522565	0.489619	0.681384	0.62179	0.660371	0.415321	0.408735	0.533302	0.404548
THR	M0	0.00811595	0.00880101	0.0121082	0.0244897	0.020664	0.0137024	0.0245281	0.0110681	0.0144512	0.180414	0.0179082	0.00975325	0.0140518	0.0116269	0.0109837
THR	M1	0.00555547	0.00729078	0.00488811	0.00455276	0.0051388	0.00268614	0.0031323	0.00270906	0.0052356	0.0125981	0.0115894	0.00283753	0.00213508	0.00277364	0.00261618
THR	M2	0.0878323	0.108147	0.0876721	0.0761769	0.066886	0.0359159	0.0293343	0.0322557	0.0634906	0.0808177	0.0977586	0.0191356	0.019608	0.0210504	0.0199057
THR	M3	0.732453	0.709983	0.735459	0.74689	0.753147	0.660972	0.715955	0.689386	0.656227	0.599002	0.546882	0.633778	0.624948	0.613934	0.620277
THR	M4	0.166043	0.165778	0.159873	0.14789	0.154164	0.286723	0.22705	0.264581	0.260596	0.127169	0.325862	0.334496	0.339257	0.350615	0.346218
ALA	M0	0.011705	0.0179954	0.0194712	0.0483548	0.0137441	0.011705	0.0179954	0.0194712	0.0483548	0.0137441	0.0342124	0.0341656	0.00702042	0.011705	0.0179954
ALA	M1	0.0196993	0.0374445	0.0335537	0.0218142	0.0113838	0.0196993	0.0374445	0.0335537	0.0218142	0.0113838	0.0295311	0.0280731	0.010121	0.0196993	0.0374445
ALA	M2	0.08731	0.0958705	0.0955597	0.0918015	0.0749902	0.08731	0.0958705	0.0955597	0.0918015	0.0749902	0.0702192	0.065703	0.0992819	0.08731	0.0958705
ALA	M3	0.881286	0.84869	0.851415	0.838029	0.899882	0.881286	0.84869	0.851415	0.838029	0.899882	0.866037	0.872058	0.883577	0.881286	0.84869
PEP	M0	4.76e-05	0.000111014	0.0054215	0.00286384	0.00443454	4.76e-05	0.000111014	0.0054215	0.00286384	0.00443454	0.000416309	0	0.000247302	4.76e-05	0.000111014
PEP	M1	0.00215874	0.00422276	0.00254994	0.00230672	0.00311616	0.00215874	0.00422276	0.00254994	0.00230672	0.00311616	0.00263474	0.000195527	0.00312457	0.00215874	0.00422276
PEP	M2	0.0539686	0.0564206	0.0523772	0.0745887	0.0764658	0.0539686	0.0564206	0.0523772	0.0745887	0.0764658	0.0782187	0.0875359	0.0407098	0.0539686	0.0564206
PEP	M3	0.940991	0.934489	0.937276	0.916244	0.910878	0.940991	0.934489	0.937276	0.916244	0.910878	0.915982	0.908448	0.955918	0.940991	0.934489
3PG	M0	0.000789733	0.00100191	0.0321658	0.00113451	0.000889295	0.000789733	0.00100191	0.0321658	0.00113451	0.000889295	0.01	0.000695524	0.00265687	0.000789733	0.00100191
3PG	M1	0.00162503	0.00166986	0.00272882	0.00175849	0.00375112	0.00162503	0.00166986	0.00272882	0.00175849	0.00375112	0.00360235	0.00243469	0.00157259	0.00162503	0.00166986
3PG	M2	0.0510289	0.0583468	0.0553673	0.0733229	0.0737464	0.0510289	0.0583468	0.0553673	0.0733229	0.0737464	0.0749542	0.0406493	0.0496001	0.0510289	0.0583468
3PG	M3	0.943124	0.935121	0.90697	0.920213	0.917364	0.943124	0.935121	0.90697	0.920213	0.917364	0.92	0.953942	0.942018	0.943124	0.935121
6PG	M0	0.000832299	0.000624678	0.00402451	0.000126492	0.000164385	0.000832299	0.000624678	0.00402451	0.000126492	0.000164385	0.000526595	0.0014285	8.26e-06	0.000832299	0.000624678
6PG	M1	0.000160431	0.000408194	0.000304341	8.74e-06	1.31e-05	0.000160431	0.000408194	0.000304341	8.74e-06	1.31e-05	0.000224804	0.000849085	1.74e-06	0.000160431	0.000408194
6PG	M2	0.000484211	9.69e-05	0.000576646	0.000285495	0.000168557	0.000484211	9.69e-05	0.000576646	0.000285495	0.000168557	8.08e-05	0.00097663	9.91e-05	0.000484211	9.69e-05
6PG	M3	0.0015732	0.00170171	0.00338379	0.000908392	0.00151034	0.0015732	0.00170171	0.00338379	0.000908392	0.00151034	0.000908453	0.00473739	0.00144281	0.0015732	0.00170171
6PG	M4	0.0270303	0.0393655	0.0404453	0.0128541	0.0151869	0.0270303	0.0393655	0.0404453	0.0128541	0.0151869	0.0231733	0.0371703	0.0203166	0.0270303	0.0393655
6PG	M5	0.0976201	0.0770077	0.0876982	0.0908392	0.0917887	0.0976201	0.0770077	0.0876982	0.0908392	0.0917887	0.113942	0.102036	0.112991	0.0976201	0.0770077
6PG	M6	0.863413	0.872395	0.85696	0.887902	0.884509	0.863413	0.872395	0.85696	0.887902	0.884509	0.854562	0.845441	0.858296	0.863413	0.872395
F6P	M0	0.000478248	0.000492442	0.000525678	0.000443813	0.000666374	0.000478248	0.000492442	0.000525678	0.000443813	0.000666374	0.000401624	6.65e-05	0.000383473	0.000478248	0.000492442
F6P	M1	0.000573285	0.000825279	0.000924803	0.000959482	0.00120525	0.000573285	0.000825279	0.000924803	0.000959482	0.00120525	0.00126225	0.00115462	0.00114777	0.000573285	0.000825279
F6P	M2	0.000136423	0.000139363	0.000130121	6.81e-05	0.000166473	0.000136423	0.000139363	0.000130121	6.81e-05	0.000166473	9.63e-05	0.000156183	0.000158149	0.000136423	0.000139363
F6P	M3	0.000192832	0.000363979	0.000167114	0.000498761	0.00075779	0.000192832	0.000363979	0.000167114	0.000498761	0.00075779	0.000573748	0.000177832	0.000170579	0.000192832	0.000363979
F6P	M4	0.00763358	0.00636477	0.00634383	0.0102711	0.0114511	0.00763358	0.00636477	0.00634383	0.0102711	0.0114511	0.0114545	0.0045463	0.0043901	0.00763358	0.00636477
F6P	M5	0.10638	0.107053	0.100268	0.141597	0.1441	0.10638	0.107053	0.100268	0.141597	0.1441	0.14815	0.0876272	0.0928269	0.10638	0.107053
F6P	M6	0.876789	0.875886	0.882619	0.836905	0.832367	0.876789	0.875886	0.882619	0.836905	0.832367	0.827837	0.89689	0.891244	0.876789	0.875886
G6P	M0	0.000543109	0.000491049	0.000282548	0.000228279	0.000342477	0.000543109	0.000491049	0.000282548	0.000228279	0.000342477	0.000677973	0.00104507	0.0016782	0.000543109	0.000491049
G6P	M1	3.27e-05	7.08e-05	9.5e-07	4.75e-05	2.36e-06	3.27e-05	7.08e-05	9.5e-07	4.75e-05	2.36e-06	8.06e-05	2.76e-06	0.000214437	3.27e-05	7.08e-05
G6P	M2	6.57e-05	0.000157731	2.33e-05	4.96e-05	4.67e-05	6.57e-05	0.000157731	2.33e-05	4.96e-05	4.67e-05	4e-05	7.07e-05	0.000271812	6.57e-05	0.000157731
G6P	M3	0.000376474	0.0004953	0.000137475	0.000222711	2.4e-05	0.000376474	0.0004953	0.000137475	0.000222711	2.4e-05	0.000381742	0.0006551	0.000666978	0.000376474	0.0004953
G6P	M4	0.00577054	0.00652606	0.00425009	0.00413871	0.00535909	0.00577054	0.00652606	0.00425009	0.00413871	0.00535909	0.00598571	0.00384443	0.00430309	0.00577054	0.00652606
G6P	M5	0.111091	0.107776	0.0897506	0.091497	0.105209	0.111091	0.107776	0.0897506	0.091497	0.105209	0.10872	0.0919128	0.0917992	0.111091	0.107776
G6P	M6	0.873295	0.87581	0.897506	0.896411	0.882222	0.873295	0.87581	0.897506	0.896411	0.882222	0.876479	0.89372	0.89289	0.873295	0.87581
