# Supplementary material for: Core Metabolism Shifts during Growth on Methanol versus Methane in the Methanotroph Methylomicrobium buryatense 5GB1
Source: mBio. 2019 Apr 9;10(2):e00406-19. doi: 10.1128/mBio.00406-19 (PMC6456754; doi:10.1128/mBio.00406-19)
Supplement: TABLE S5 [file mBio.00406-19-st005.xlsx]

## Sheet: Metabolites
ID	Name	Formula	Compartment
ch4_e	methane	CH4	e
o2_e	oxygen	O2	e
ch4_p	methane	CH4	p
o2_p	oxygen	O2	p
o2_c	oxygen	O2	c
elacrd_p	a reduced electron acceptor		p
h_c	H+	H	c
h2o_p	H2O	H2O	p
meoh_p	methanol	CH4O	p
elaco_p	an oxidized electron acceptor		p
h2o_e	H2O	H2O	e
h2o_c	H2O	H2O	c
fald_p	formaldehyde	CH2O	p
fald_c	formaldehyde	CH2O	c
h4mpt_c	tetrahydromethanopterin	C30H42N6O16P	c
mleneh4spt_c	5,10-methylene-tetrahydromethanopterin	C31H42N6O16P	c
nad_c	NAD+	C21H26N7O14P2	c
510methmpt_c	5,10-methenyltetrahydromethanopterin	C31H41N6O16P	c
nadh_c	NADH	C21H27N7O14P2	c
5fthmpt_c	5-formyl-tetrahydromethanopterin	C31H42N6O17P	c
for_c	formate	CHO2	c
co2_c	CO2	CO2	c
ru5p__d_c	D-ribulose 5-phosphate	C5H9O8P	c
ah6p__d_c	hexulose 6-phosphate	C6H11O9P	c
f6p_c	D-fructose 6-phosphate	C6H11O9P	c
g3p_c	D-glyceraldehyde 3-phosphate	C3H5O6P	c
e4p_c	D-erythrose 4-phosphate	C4H7O7P	c
xu5p__d_c	D-xylulose 5-phosphate	C5H9O8P	c
s7p_c	D-sedoheptulose 7-phosphate	C7H13O10P	c
r5p_c	D-ribose 5-phosphate	C5H9O8P	c
rib__d_c	D-ribose	C5H10O5	c
pi_c	phosphate	HO4P	c
atp_c	ATP	C10H12N5O13P3	c
prpp_c	5-phospho-alpha-D-ribose 1-diphosphate	C5H8O14P3	c
amp_c	AMP	C10H12N5O7P	c
ppi_c	diphosphate	HO7P2	c
fdp_c	fructose-1,6-bisphosphate	C6H10O12P2	c
pppi_c	PPPi	O10P3	c
dhap_c	dihydroxyacetone phosphate	C3H5O6P	c
13dpg_c	1,3-bisphospho-D-glycerate	C3H4O10P2	c
adp_c	ADP	C10H12N5O10P2	c
3pg_c	3-phospho-D-glycerate	C3H4O7P	c
glyc__r_c	D-glycerate	C3H5O4	c
2pg_c	2-phospho-D-glycerate	C3H4O7P	c
pep_c	phosphoenolpyruvate	C3H2O6P	c
pyra_c	pyruvate-A	C3H4O3	c
g6p_c	D-glucose 6-phosphate	C6H11O9P	c
nadp_c	NADP+	C21H25N7O17P3	c
6pgl_c	6-phospho D-glucono-1,5-lactone	C6H9O9P	c
nadph_c	NADPH	C21H26N7O17P3	c
6pgc_c	6-phospho D-gluconate	C6H10O10P	c
2ddg6p_c	2-dehydro-3-deoxy-D-gluconate-6-phosphate	C6H8O9P	c
pyrb_c	pyruvate-B	C3H4O3	c
pyr_c	pyruvate	C3H3O3	c
pi_e	phosphate	HO4P	e
actp_c	acetylphosphate	C2H3O5P	c
coa_c	coenzyme A	C21H32N7O16P3S	c
accoa_c	acetyl-CoA	C23H34N7O17P3S	c
smalcoa_c	(S)-malyl-CoA	C25H35N7O20P3S	c
glx_c	glyoxylate	C2HO3	c
mal__l_c	(S)-malate	C4H4O5	c
oaa_c	oxaloacetate	C4H2O5	c
hpyr_c	hydroxypyruvate	C3H3O4	c
ser__l_c	L-serine	C3H7NO3	c
gly_c	glycine	C2H5NO2	c
thf_c	tetrahydrofolate	C19H21N7O6	c
mlthf_c	5,10-methylenetetrahydrofolate	C20H21N7O6	c
methf_c	5,10-methenyltetrahydrofolate	C20H20N7O6	c
10fthf_c	10-formyl-tetrahydrofolate	C20H21N7O7	c
hco3_c	bicarbonate	CHO3	c
nh3_c	ammonia	H3N	c
akg_c	2-oxoglutarate	C5H4O5	c
glu__l_c	L-glutamate	C5H8NO4	c
asp__l_c	L-aspartate	C4H6NO4	c
4pasp_c	L-aspartyl-4-phosphate	C4H6NO7P	c
aspsa_c	L-aspartate-semialdehyde	C4H7NO3	c
hom__l_c	L-homoserine	C4H9NO3	c
phom_c	O-phospho-L-homoserine	C4H8NO6P	c
thr__l_c	L-threonine	C4H9NO3	c
2obut_c	2-oxobutanoate	C4H5O3	c
ala__l_c	L-alanine	C3H7NO2	c
2ahbut_c	2-aceto-2-hydroxy-butanoate	C6H9O4	c
23dhmp_c	2,3-dihydroxy-3-methylvalerate	C6H11O4	c
3mop_c	(S)-3-methyl-2-oxopentanoate	C6H9O3	c
ile__l_c	L-isoleucine	C6H13NO2	c
acglu_c	N-acetyl-L-glutamate	C7H9NO5	c
acg5p_c	N-acetylglutamyl-phosphate	C7H9NO8P	c
acg5sa_c	N-acetyl-L-glutamate 5-semialdehyde	C7H10NO4	c
acorn_c	N-acetyl-L-ornithine	C7H14N2O3	c
orn__l_c	L-ornithine	C5H13N2O2	c
cbp_c	carbamoyl-phosphate	CH2NO5P	c
citr__l_c	L-citrulline	C6H13N3O3	c
argsuc_c	L-arginino-succinate	C10H17N4O6	c
arg__l_c	L-arginine	C6H15N4O2	c
fum_c	fumarate	C4H2O4	c
cbasp_c	N-carbamoyl-L-aspartate	C5H6N2O5	c
dhor__s_c	dihydro-L-orotate	C5H5N2O4	c
orot_c	orotate	C5H3N2O4	c
succ_c	succinate	C4H4O4	c
orot5p_c	orotidine-5'-phosphate	C10H10N2O11P	c
ump_c	UMP	C9H11N2O9P	c
udp_c	UDP	C9H11N2O12P2	c
utp_c	UTP	C9H11N2O15P3	c
gln__l_c	L-glutamine	C5H10N2O3	c
ctp_c	CTP	C9H12N3O14P3	c
dutp_c	dUTP	C9H11N2O14P3	c
dump_c	dUMP	C9H11N2O8P	c
dctp_c	dCTP	C9H12N3O13P3	c
gam6p_c	D-glucosamine 6-phosphate	C6H13NO8P	c
gam1p_c	D-glucosamine 1-phosphate	C6H13NO8P	c
gam_c	D-glucosamine	C6H14NO5	c
acgam1p_c	N-acetyl-alpha-D-glucosamine 1-phosphate	C8H14NO9P	c
uacgam_c	UDP-N-acetyl-alpha-D-glucosamine	C17H25N3O17P2	c
malacp_c	a malonyl-[acp]	C14H22N2O10PRS	c
actacp_c	an acetoacetyl-[acp]	C15H25N2O9PRS	c
3hbutacp_c	a (R)-3-hydroxybutanoyl-[acp]	C4H7O2SR	c
but2eacp_c	a crotonyl-[acp]	C15H25N2O8PRS	c
butacp_c	a butyryl-[acp]	C15H27N2O8PRS	c
malcoa_c	malonyl-CoA	C24H33N7O19P3S	c
3ohexacp_c	a 3-oxo-hexanoyl-[acp]	C17H29N2O9PRS	c
3hhexacp_c	an (R)-3-hydroxyhexanoyl-[acp]	C17H31N2O9PRS	c
thex2eacp_c	a trans hex-2-enoyl-[acp]	C17H29N2O8PRS	c
hexacp_c	a hexanoyl-[acyl-carrier-protein]	C17H31N2O8PRS	c
3ooctacp_c	a 3-oxo-octanoyl-[acp]	C19H33N2O9PRS	c
3hoctacp_c	a (R)-3-hydroxyoctanoyl-[acp]	C19H35N2O9PRS	c
toct2eacp_c	a trans oct-2-enoyl-[acp]	C19H33N2O8PRS	c
ocacp_c	an octanoyl-[acp]	C19H35N2O8PRS	c
3odecacp_c	a 3-oxo-decanoyl-[acp]	C21H37N2O9PRS	c
3hdecacp_c	an (R)-3-hydroxydecanoyl-[acp]	C21H39N2O9PRS	c
tdec2eacp_c	a trans-delta2-decenoyl-[acp]	C21H37N2O8PRS	c
dcaacp_c	a decanoyl-[acp]	C21H39N2O8PRS	c
3oddecacp_c	a 3-oxo-dodecanoyl-[acp]	C23H41N2O9PRS	c
3hddecacp_c	a (R)-3-hydroxydodecanoyl-[acp]	C23H43N2O9PRS	c
tddec2eacp_c	a trans dodec-2-enoyl-[acp]	C23H41N2O8PRS	c
ddcaacp_c	a dodecanoyl-[acp]	C23H43N2O8PRS	c
ara5p_c	D-arabinose 5-phosphate	C5H9O8P	c
arab__d_c	D-arabinose	C5H10O5	c
kdo8p_c	3-deoxy-D-manno-octulosonate 8-phosphate	C8H12O11P	c
kdo_c	3-deoxy-D-manno-octulosonate	C8H13O8	c
ckdo_c	CMP-3-deoxy-D-manno-octulosonate	C17H24N3O15P	c
lipidads_c	lipid A disaccharide	C68H127N2O20P	c
lipida_c	lipid IVA	C68H126N2O23P2	c
kdo26lipid4_c	alpha-Kdo-(2->6)-lipid IVA	C76H137N2O30P2	c
cmp_c	CMP	C9H12N3O8P	c
kdo2lipid4_c	alpha-Kdo-(2->4)-alpha-Kdo-(2->6)-lipid IVA	C84H148N2O37P2	c
kdo2lipid4l_c	(KDO)2-(lauroyl)-lipid IVA	C96H170N2O38P2	c
hacp_c	a holo-[acyl-carrier protein]	C11H21N2O7PRS	c
tmrs2eacp_c	a trans tetradec-2-enoyl-[acp]	C25H45N2O8PRS	c
myrsacp_c	a myristoyl-[acp]	C25H47N2O8PRS	c
lipa_c	Kdo2-lipid A	C110H196N2O39P2	c
3opalmacp_c	a 3-oxo-palmitoyl-[acp]	C27H49N2O9PRS	c
3hpalmacp_c	an (R)-3-hydroxypalmitoyl-[acp]	C27H51N2O9PRS	c
tpalm2eacp_c	a trans hexadecenoyl-[acp]	C27H49N2O8PRS	c
palmacp_c	a palmitoyl-[acp]	C27H51N2O8PRS	c
hdca_c	palmitate	C16H31O2	c
pmtcoa_c	palmitoyl-CoA	C37H62N7O17P3S	c
glyc3p_c	sn-glycerol-3-phosphate	C3H7O6P	c
palmglyc3p_c	1-palmitoylglycerol 3-phosphate	C19H37O7P	c
3ooctdacp_c	a 3-oxo-octadecanoyl-[acp]	C29H53N2O9PRS	c
3hoctaacp_c	a (R)-3-hydroxyoctadecanoyl-[acp]	C29H55N2O9PRS	c
toctd2eacp_c	a trans-octadec-2-enoyl-[acp]	C29H53N2O8PRS	c
ocdcaacp_c	an octadecanoyl-[acp]	C29H55N2O8PRS	c
ocdca_c	stearate	C18H35O2	c
pa160_c	dipalmitoyl phosphatidate	C35H67O8P	c
3omrsacp_c	a 3-oxo-tetradecanoyl-[acp]	C25H45N2O9PRS	c
3hmrsacp_c	an (3R)-3-hydroxymyristoyl-[acp]	C25H47N2O9PRS	c
u3aga_c	UDP-3-O-[(3R)-3-hydroxymyristoyl]-N-acetyl-alpha-D-glucosamine	C31H51N3O19P2	c
u3hga_c	UDP-3-O-(3-hydroxymyristoyl)-alpha-D-glucosamine	C29H50N3O18P2	c
ac_c	acetate	C2H3O2	c
u23ga_c	UDP-2,3-bis[O-(3R)-3-hydroxymyristoyl]-alpha-D-glucosamine	C43H75N3O20P2	c
g6p_a_c	alpha-D-glucose 6-phosphate	C6H11O9P	c
g1p_c	alpha-D-glucose 1-phosphate	C6H11O9P	c
malt_c	maltose	C12H22O11	c
fru_B_c	beta-D-fructofuranose	C6H12O6	c
sucr_c	sucrose	C12H22O11	c
adpglca_c	ADP-alpha-D-glucose	C16H23N5O15P2	c
glc_a_c	alpha-D-glucose	C6H12O6	c
udpg_c	UDP-D-glucose	C15H22N2O17P2	c
udpgal_c	UDP-alpha-D-galactose	C15H22N2O17P2	c
gal_bD_c	beta-D-galactose	C6H12O6	c
dxyl5p_c	1-deoxy-D-xylulose 5-phosphate	C5H9O7P	c
2me4p_c	2-C-methyl-D-erythritol-4-phosphate	C5H11O7P	c
4c2me_c	4-(cytidine 5'-diphospho)-2-C-methyl-D-erythritol	C14H23N3O14P2	c
2p4c2me_c	2-phospho-4-(cytidine 5'-diphospho)-2-C-methyl-D-erythritol	C14H22N3O17P3	c
2mecdp_c	2-C-methyl-D-erythritol-2,4-cyclodiphosphate	C5H10O9P2	c
fdxox_c	an oxidized ferredoxin	Fe8S8X	c
fdxrd_c	a reduced ferredoxin	Fe8S8XH2	c
h2mb4p_c	1-hydroxy-2-methyl-2-(E)-butenyl 4-diphosphate	C5H9O8P2	c
ipdp_c	isopentenyl diphosphate	C5H9O7P2	c
dmpp_c	dimethylallyl diphosphate	C5H9O7P2	c
grdp_c	geranyl diphosphate	C10H17O7P2	c
frdp_c	(2E,6E)-farnesyl diphosphate	C15H25O7P2	c
sql_c	squalene	C30H50	c
ssq23epx_c	(3S)-2,3-epoxy-2,3-dihydrosqualene	C30H50O	c
lanost_c	lanosterol	C30H50O	c
dtpcudcpp_c	di-trans,octa-cis-undecaprenyl diphosphate	C55H89O7P2	c
dtocudcpmp_c	di-trans,octa-cis-undecaprenyl phosphate	C55H89O4P	c
ala__d_c	D-alanine	C3H7NO2	c
alaala_c	D-alanyl-D-alanine	C6H12N2O3	c
glu__d_c	D-glutamate	C5H8NO4	c
uacgamep_c	UDP-N-acetyl-alpha-D-glucosamine-enolpyruvate	C20H26N3O19P2	c
uamr_c	UDP-N-alpha-D-acetylmuramate	C20H28N3O19P2	c
uama_c	UDP-N-acetylmuramyl-L-Ala	C23H33N4O20P2	c
uamag_c	UDP-N-acetylmuramoyl-L-alanyl-D-glutamate	C28H39N5O23P2	c
na24dab_c	N-acetyl-L-2,4-diaminobutanoate	C6H12N2O3	c
ectoine_c	ectoine	C6H10N2O2	c
24dab_c	L-2,4-diaminobutanoate	C4H11N2O2	c
4hthdp_c	(4S)-4-hydroxy-2,3,4,5-tetrahydro-(2S)-dipicolinate	C7H7NO5	c
thdp_c	(S)-2,3,4,5-tetrahydrodipicolinate	C7H7NO4	c
succoa_c	succinyl-CoA	C25H35N7O19P3S	c
sl2a6o_c	N-succinyl-2-amino-6-ketopimelate	C11H12NO8	c
sl26da_c	N-succinyl-L,L-2,6-diaminopimelate	C11H16N2O7	c
ldapime_c	L,L-diaminopimelate	C7H14N2O4	c
26dap__m_c	meso-diaminopimelate	C7H14N2O4	c
ugmd_c	UDP-N-acetylmuramoyl-L-alanyl-D-glutamyl-meso-2,6-diaminopimelate	C35H51N7O26P2	c
ugmda_c	UDP-N-acetylmuramoyl-L-alanyl-D-glutamyl-meso-2,6-diaminopimelyl-D-alanyl-D-alanine	C41H61N9O28P2	c
agmdadpudcp_c	N-acetylmuramoyl-L-alanyl-D-glutamyl-meso-2,6-diaminopimelyl-D-alanyl-D-alanine-diphosphoundecaprenol	C87H139N7O23P2	c
lipidx_c	2,3-bis[(3R)-3-hydroxymyristoyl]-alpha-D-glucosaminyl 1-phosphate	C34H64NO12P	c
suchms_c	O-succinyl-L-homoserine	C8H12NO6	c
h2s_c	hydrogen sulfide	H2S	c
hcys__l_c	L-homocysteine	C4H9NO2S	c
so3_c	sulfite	O3S	c
acser_c	O-acetyl-L-serine	C5H9NO4	c
cys__l_c	L-cysteine	C3H7NO2S	c
cit_c	citrate	C6H5O7	c
acon_c_c	cis-aconitate	C6H3O6	c
icit_c	D-threo-isocitrate	C6H5O7	c
so4_e	sulfate	O4S	e
so4_c	sulfate	O4S	c
aps_c	adenosine 5'-phosphosulfate	C10H12N5O10PS	c
paps_c	phosphoadenosine-5'-phosphosulfate	C10H11N5O13P2S	c
trdox_c	an oxidized thioredoxin	C6H7NO2S2R2	c
trdrd_c	a reduced thioredoxin	C6H9NO2S2R2	c
pap_c	adenosine 3',5'-bisphosphate	C10H11N5O10P2	c
glucys_c	L-gamma-glutamylcysteine	C8H13N2O5S	c
gthrd_c	glutathione	C10H16N3O6S	c
dadp_c	dADP	C10H12N5O9P2	c
gdp_c	GDP	C10H12N5O11P2	c
dgdp_c	dGDP	C10H12N5O10P2	c
cdp_c	CDP	C9H12N3O11P2	c
dcdp_c	dCDP	C9H12N3O10P2	c
datp_c	dATP	C10H12N5O12P3	c
dgtp_c	dGTP	C10H12N5O13P3	c
imp_c	IMP	C10H11N4O8P	c
gtp_c	GTP	C10H12N5O14P3	c
dcamp_c	adenylo-succinate	C14H14N5O11P	c
amob_c	S-adenosyl-4-methylthio-2-oxobutanoate	C15H19N5O6S	c
amet_c	S-adenosyl-L-methionine	C15H23N6O5S	c
met__l_c	L-methionine	C5H11NO2S	c
ahcys_c	S-adenosyl-L-homocysteine	C14H20N6O5S	c
adn_c	adenosine	C10H13N5O4	c
malcoame_c	malonyl-CoA methyl ester	C25H36N7O19P3S	c
ogmeacp_c	a 3-oxo-glutaryl-[acp] methyl ester	C17H27N2O11PRS	c
hgmeacp_c	a 3R-hydroxyglutaryl-[acp] methyl ester	C17H29N2O11PRS	c
egmeacp_c	an enoylglutaryl-[acp] methyl ester	C17H27N2O10PRS	c
opmeacp_c	a 3-oxo-pimeloyl-[acp] methyl ester	C19H31N2O11PRS	c
hpmeacp_c	a 3R-hydroxypimeloyl-[acp] methyl ester	C19H33N2O11PRS	c
epmeacp_c	an enoylpimeloyl-[acp] methyl ester	C19H31N2O10PRS	c
pmcoa_c	pimeloyl-CoA	C28H41N7O19P3S	c
meoh_c	methanol	CH4O	c
8aonn_c	7-keto-8-aminopelargonate	C9H17NO3	c
dann_c	7,8-diaminopelargonate	C9H21N2O2	c
dtbt_c	dethiobiotin	C10H17N2O3	c
btn_c	biotin	C10H15N2O3S	c
dad_5_c	5'-deoxyadenosine	C10H13N5O3	c
25drib_c	2'-deoxyribose	C5H10O4	c
ade_c	adenine	C5H5N5	c
acald_c	acetaldehyde	C2H4O	c
gmp_c	GMP	C10H12N5O8P	c
pram_c	5-phospho-beta-D-ribosyl-amine	C5H11NO7P	c
gar_c	5-phospho-ribosyl-glycineamide	C7H14N2O8P	c
fgam_c	5'-phosphoribosyl-N-formylglycineamide	C8H13N2O9P	c
5prfgam_c	5-phosphoribosyl-N-formylglycineamidine	C8H15N3O8P	c
air_c	5-amino-1-(5-phospho-D-ribosyl)imidazole	C8H13N3O7P	c
5caiz_c	N5-carboxyaminoimidazole ribonucleotide	C9H11N3O9P	c
5aizc_c	5-amino-1-(5-phospho-D-ribosyl)imidazole-4-carboxylate	C9H11N3O9P	c
25aics_c	5'-phosphoribosyl-4-(N-succinocarboxamide)-5-aminoimidazole	C13H15N4O12P	c
aicar_c	aminoimidazole carboxamide ribonucleotide	C9H13N4O8P	c
prbatp_c	phosphoribosyl-ATP	C15H19N5O20P4	c
prbamp_c	1-(5-phospho-D-ribosyl)-AMP	C15H19N5O14P2	c
prfp_c	1-(5-phosphoribosyl)-5-[(5-phosphoribosylamino)methylideneamino]imidazole-4-carboxamide	C15H21N5O15P2	c
prfaicarp_c	phosphoribulosylformimino-AICAR-P	C15H21N5O15P2	c
eig3p_c	D-erythro-imidazole-glycerol-phosphate	C6H9N2O6P	c
imacp_c	imidazole acetol-phosphate	C6H7N2O5P	c
hisp_c	L-histidinol-phosphate	C6H11N3O4P	c
histd_c	histidinol	C6H12N3O	c
his__l_c	L-histidine	C6H9N3O2	c
fprica_c	phosphoribosyl-formamido-carboxamide	C10H13N4O9P	c
xmp_c	XMP	C10H11N4O9P	c
alac__s_c	(S)-2-acetolactate	C5H7O4	c
23dhmb_c	2,3-dihydroxy-3-methylbutanoate	C5H9O4	c
3mob_c	3-methyl-2-oxobutanoate	C5H7O3	c
4mop_c	4-methyl-2-oxopentanoate	C6H9O3	c
leu__l_c	L-leucine	C6H13NO2	c
3c2hmp_c	(2R,3S)-3-isopropylmalate	C7H10O5	c
3c3hmp_c	(2S)-2-isopropylmalate	C7H10O5	c
val__l_c	L-valine	C5H11NO2	c
2dhp_c	2-dehydropantoate	C6H9O4	c
pant__r_c	(R)-pantoate	C6H11O4	c
ala_B_c	beta-alanine	C3H7NO2	c
pnto__r_c	(R)-pantothenate	C9H16NO5	c
4ppan_c	D-4'-phosphopantothenate	C9H15NO8P	c
4ppcys_c	R-4'-phosphopantothenoyl-L-cysteine	C12H20N2O9PS	c
pan4p_c	4'-phosphopantetheine	C11H21N2O7PS	c
dpcoa_c	dephospho-CoA	C21H33N7O13P2S	c
dtdp_c	dTDP	C10H13N2O11P2	c
dttp_c	dTTP	C10H13N2O14P3	c
dtmp_c	dTMP	C10H13N2O8P	c
dhf_c	7,8-dihydrofolate	C19H19N7O6	c
glyclt_c	glycolate	C2H3O3	c
gcald_c	glycolaldehyde	C2H4O2	c
ahdt_c	2-Amino-4-hydroxy-6-(erythro-1,2,3-trihydroxypropyl)dihydropteridine triphosphate	C9H12N5O13P3	c
dhpmp_c	7,8-dihydroneopterin monophosphate	C9H12N5O7P	c
dhnpt_c	7,8-dihydro-D-neopterin	C9H13N5O4	c
6hmhpt_c	6-hydroxymethyl-7,8-dihydropterin	C7H9N5O2	c
6hmhptpp_c	6-hydroxymethyl-dihydropterin diphosphate	C7H8N5O8P2	c
2dda7p_c	3-deoxy-D-arabino-heptulosonate-7-phosphate	C7H10O10P	c
3dhq_c	3-dehydroquinate	C7H9O6	c
3dhsk_c	3-dehydroshikimate	C7H7O5	c
skm_c	shikimate	C7H9O5	c
skm3p_c	shikimate-3-phosphate	C7H8O8P	c
3psme_c	5-enolpyruvyl-shikimate-3-phosphate	C10H9O10P	c
chor_c	chorismate	C10H8O6	c
pphn_c	prephenate	C10H8O6	c
34hpp_c	4-hydroxyphenylpyruvate	C9H7O4	c
tyr__l_c	L-tyrosine	C9H11NO3	c
phpyr_c	2-oxo-3-phenylpropanoate	C9H7O3	c
phe__l_c	L-phenylalanine	C9H11NO2	c
anth_c	anthranilate	C7H6NO2	c
pran_c	N-(5'-phosphoribosyl)-anthranilate	C12H13NO9P	c
2cpr5p_c	1-(o-carboxyphenylamino)-1'-deoxyribulose-5'-phosphate	C12H13NO9P	c
3ig3p_c	(1S,2R)-1-C-(indol-3-yl)glycerol 3-phosphate	C11H12NO6P	c
trp__l_c	L-tryptophan	C11H12N2O2	c
4adcho_c	4-amino-4-deoxychorismate	C10H10NO5	c
4abz_c	4-aminobenzoate	C7H6NO2	c
dhpt_c	7,8-dihydropteroate	C14H13N6O3	c
5mthf_c	5-methyl-tetrahydrofolate	C20H23N7O6	c
asn__l_c	L-asparagine	C4H8N2O3	c
hcit_c	(R)-homocitrate	C7H7O7	c
hacon_c_c	cis-homoaconitate	C7H5O6	c
hicit_c	homoisocitrate	C7H7O7	c
2oxoadp_c	2-oxoadipate	C6H6O5	c
l2aadp_c	L-2-aminoadipate	C6H10NO4	c
thp2c_c	(S)-2,3,4,5-tetrahydropiperidine-2-carboxylate	C6H8NO2	c
l2aadp6sa_c	(S)-2-amino-6-oxohexanoate	C6H11NO3	c
saccrp__l_c	L-saccharopine	C11H19N2O6	c
lys__l_c	L-lysine	C6H15N2O2	c
glu5p_c	L-glutamate-5-phosphate	C5H8NO7P	c
glu5sa_c	L-glutamate gamma-semialdehyde	C5H9NO3	c
1pyr5c_c	(S)-1-pyrroline-5-carboxylate	C5H6NO2	c
pro__l_c	L-proline	C5H9NO2	c
3php_c	3-phospho-hydroxypyruvate	C3H2O7P	c
pser__l_c	3-phospho-L-serine	C3H6NO6P	c
iasp_c	alpha-iminosuccinate	C4H3NO4	c
quln_c	quinolinate	C7H3NO4	c
nicrnt_c	beta-nicotinate D-ribonucleotide	C11H12NO9P	c
db4p_c	1-deoxy-L-glycero-tetrulose 4-phosphate	C4H7O6P	c
4r5au_c	5-amino-6-(D-ribitylamino)uracil	C9H16N4O6	c
dmlz_c	6,7-dimethyl-8-(1-D-ribityl)lumazine	C13H17N4O6	c
25drapp_c	2,5-diamino-6-(5-phospho-D-ribosylamino)pyrimidin-4(3H)-one	C9H14N5O8P	c
5apru_c	5-amino-6-(5-phospho-D-ribosylamino)uracil	C9H13N4O9P	c
5aprbu_c	5-amino-6-(5-phospho-D-ribitylamino)uracil	C9H15N4O9P	c
ribflv_c	riboflavin	C17H19N4O6	c
fmn_c	FMN	C17H18N4O9P	c
fad_c	FAD	C27H30N9O15P2	c
fmnh2_c	FMNH2	C17H21N4O9P	c
dial_c	dialurate	C4H4N2O4	c
dmbzid_c	5,6-dimethylbenzimidazole	C9H10N2	c
nac_c	nicotinate	C6H4NO2	c
5prdmbz_c	alpha-ribazole-5'-phosphate	C14H17N2O7P	c
agdpcbi_c	adenosylcobinamide-GDP	C68H95N21O21P2Co	c
adocblp_c	adenosylcobalamin 5'-phosphate	C72H99N18O20P2Co	c
cob12_c	coenzyme B12	C72H102N18O17PCo	c
nh4_c	ammonium	H4N	c
nacad_c	nicotinate adenine dinucleotide	C21H24N6O15P2	c
h2o2_c	hydrogen peroxide	H2O2	c
5aop_c	5-amino-levulinate	C5H9NO3	c
ppbng_c	porphobilinogen	C10H13N2O4	c
hmbil_c	hydroxymethylbilane	C40H38N4O17	c
uppg3_c	uroporphyrinogen-III	C40H36N4O16	c
cpppg3_c	coproporphyrinogen III	C36H40N4O8	c
pppg9_c	protoporphyrinogen IX	C34H38N4O4	c
ppp9_c	protoporphyrin IX	C34H32N4O4	c
fe2_e	Fe2+	Fe	e
fe2_c	Fe2+	Fe	c
pheme_c	protoheme IX	C34H30N4O4Fe	c
cdpdhdecg_c	CDP-1,2-dipalmitoylglycerol	C44H79N3O15P2	c
pg_c	phosphatidylglycerol	C38H75O10P	c
ps160_c	1,2-dipalmitoyl-phosphatidylserine	C38H73NO10P	c
pe160_c	phosphatidylethanolamine	C37H74NO8P	c
ttdca_c	myristate	C14H27O2	c
ca2_e	Ca+2	Ca	e
ca2_c	Ca+2	Ca	c
mg2_e	Mg2+	Mg	e
mg2_c	Mg2+	Mg	c
cu2_e	copper	Cu	e
cu2_c	copper	Cu	c
no3_e	nitrate	NO3	e
no3_c	nitrate	NO3	c
elacrd_c	a reduced electron acceptor		c
no2_c	nitrite	NO2	c
elaco_c	an oxidized electron acceptor		c
lac_c	lactate	C3H5O3	c
uq_c	Ubiquinone	Q1	c
uqh2_c	Ubiquinol	Q1H2	c
uqh2_p	Ubiquinol	Q1H2	p
uq_p	Ubiquinone	Q1	p
ocytc_p	Oxidized Cytochrome C		p
rcytc_p	Reduced Cytochrome C		p
h_p	Proton	H1	p
h2_c	Hydrogen	H2	c
ocytcL_p	Oxidized Cytochrome CL		p
rcytcL_p	Reduced Cytochrome CL		p
sucsal_c	succinate semialdehyde	C4H5O3	c

## Sheet: Reactions
ID	Name	Reaction	Upper Bound	Lower Bound
EX_ch4_e	ch4 exchange	ch4_e -->	0	0
EX_o2_e	o2 exchange	o2_e <=>	1000	-1000
CH4tep	ch4 transport from e to p	ch4_e --> ch4_p	0	0
O2tep	o2 transport from e to p	o2_e --> o2_p	1000	0
O2tec	o2 transport from e to c	o2_e <=> o2_c	1000	-1000
pMMO	particulate methane monooxygenase	ch4_p + o2_p + uqh2_p --> h2o_p + meoh_p + uq_p	0	0
H2Otpe	h2o transport from p to e	h2o_p <=> h2o_e	1000	-1000
H2Otcp	h2o transport from c to p	h2o_c <=> h2o_p	1000	-1000
EX_h2o_e	h2o exchange	h2o_e -->	1000	0
MXA	methanol dehydrogenase (cytochrome c)	meoh_p + ocytcL_p --> fald_p + rcytcL_p	1000	0
FALDtpc	fald transport from p to c	fald_p --> fald_c	1000	0
FAE	5,6,7,8-tetrahydromethanopterin hydro-lyase	fald_c + h4mpt_c --> h2o_c + mleneh4spt_c	1000	0
MTDB	nad(p)-dependent methylene h4mpt dehydrogenase	mleneh4spt_c + nad_c --> 510methmpt_c + nadh_c	1000	0
MCH	n(5),n(10)-methenyltetrahydromethanopterin cyclohydrolase	510methmpt_c + h2o_c --> 5fthmpt_c + h_c	1000	0
FHCA	formyltransferase/hydrolase	5fthmpt_c + h2o_c --> for_c + h4mpt_c + h_c	1000	0
FDH	formate dehydrogenase	for_c + nad_c --> co2_c + nadh_c	1000	0
HPS	3-hexulose-6-phosphate synthase	fald_c + ru5p__d_c --> ah6p__d_c	1000	0
HPI	3-hexulose-6-phosphate isomerase	ah6p__d_c --> f6p_c	1000	0
TKT2	transketolase 2	f6p_c + g3p_c --> e4p_c + xu5p__d_c	1000	0
TALA	transaldolase	e4p_c + f6p_c --> g3p_c + s7p_c	1000	0
TKT1	transketolase 1	g3p_c + s7p_c --> r5p_c + xu5p__d_c	1000	0
PPE	Pentose-5-phosphate 3-epimerase	xu5p__d_c --> ru5p__d_c	1000	0
RPI	ribose 5-phosphate isomerase	r5p_c --> ru5p__d_c	1000	0
R5PP	ribose 5-phosphate phosphatase	h2o_c + r5p_c --> pi_c + rib__d_c	1000	0
PRPPS	ribose-phosphate pyrophosphokinase	atp_c + r5p_c --> amp_c + h_c + prpp_c	1000	0
PFK_ppi	pyrophosphate-fructose 6-phosphate 1-phosphotransferase	f6p_c + ppi_c <=> fdp_c + h_c + pi_c	1000	-1000
PPPI_balance	pppi balance	2.0 ppi_c <=> h_c + pi_c + pppi_c	1000	-1000
FBA	fructose-bisphosphate aldolase	fdp_c <=> dhap_c + g3p_c	1000	-1000
TPI	triosephosphate isomerase	g3p_c <=> dhap_c	1000	-1000
GAPD	glyceraldehyde-3-phosphate dehydrogenase	g3p_c + nad_c + pi_c <=> 13dpg_c + h_c + nadh_c	1000	-1000
PGK	phosphoglycerate kinase	13dpg_c + adp_c <=> 3pg_c + atp_c	1000	-1000
GLYCK2	glycerate 2-kinase	atp_c + glyc__r_c <=> 3pg_c + adp_c + h_c	1000	-1000
PGM	phosphoglycerate mutase	3pg_c <=> 2pg_c	1000	-1000
ENO	enolase	2pg_c <=> h2o_c + pep_c	1000	-1000
PGI	glucose-6-phosphate isomerase	f6p_c --> g6p_c	1000	0
G6PDH2r	glucose 6-phosphate dehydrogenase	g6p_c + nadp_c --> 6pgl_c + h_c + nadph_c	1000	0
PGL	6-phosphogluconolactonase	6pgl_c + h2o_c --> 6pgc_c + h_c	1000	0
EDD	6-phosphogluconate dehydratase	6pgc_c --> 2ddg6p_c + h2o_c	1000	0
PSPW	pyruvate synthesis from two pathways	3.0 pyra_c + pyrb_c --> 4.0 h_c + 4.0 pyr_c	1000	0
Pabc	phosphate abc transporter	atp_c + h2o_c + pi_e --> adp_c + h_c + 2.0 pi_c	1000	0
ATPNADH_balance	atp nadh balance	6.0 adp_c + 8.0 h_c + 2.0 nadh_c + o2_c + 6.0 pi_c --> 6.0 atp_c + 8.0 h2o_c + 2.0 nad_c	0	0
EX_pi_e	phosphate exchange	pi_e <=>	1000	-1000
EX_h_c	h+ exchange	h_c <=>	1000	-1000
PTAr	phosphotransacetylase	actp_c + coa_c <=> accoa_c + pi_c	1000	-1000
MCLA1	malyl-coa lyase	smalcoa_c <=> accoa_c + glx_c	1000	-1000
PDH	pyruvate dehydrogenase	coa_c + nad_c + pyr_c --> accoa_c + co2_c + nadh_c	1000	0
MTK	malate thiokinase	atp_c + coa_c + mal__l_c <=> adp_c + pi_c + smalcoa_c	1000	-1000
MDH	malate dehydrogenase	mal__l_c + nad_c <=> h_c + nadh_c + oaa_c	1000	-1000
HPYRRx	hydroxypyruvate reductase (nadh)	h_c + hpyr_c + nadh_c --> glyc__r_c + nad_c	1000	0
SGAT	serine-glyoxylate aminotransferase	glx_c + ser__l_c --> gly_c + hpyr_c	1000	0
GHMT	serine hydroxymethyltransferase	ser__l_c + thf_c <=> gly_c + h2o_c + mlthf_c	1000	-1000
MTHFD	methylenetetrahydrofolate dehydrogenase (nadp)	mlthf_c + nadp_c <=> methf_c + nadph_c	1000	-1000
MTHFC	methenyltetrahydrofolate cyclohydrolase	h2o_c + methf_c <=> 10fthf_c + h_c	1000	-1000
FTHFLi	formate-tetrahydrofolate ligase	atp_c + for_c + thf_c <=> 10fthf_c + adp_c + pi_c	1000	-1000
HCO3E_1	carbonic anhydrase	h_c + hco3_c <=> co2_c + h2o_c	1000	-1000
GLUS	glutamate synthase	akg_c + 2.0 h_c + nadph_c + nh3_c --> glu__l_c + h2o_c + nadp_c	1000	0
ASPAT	aspartate aminotransferase	glu__l_c + oaa_c <=> akg_c + asp__l_c	1000	-1000
ASPK	aspartate kinase	asp__l_c + atp_c --> 4pasp_c + adp_c	1000	0
ASADH	aspartate-semialdehyde dehydrogenase	4pasp_c + h_c + nadph_c --> aspsa_c + nadp_c + pi_c	1000	0
HSDH	homoserine dehydrogenase	aspsa_c + h_c + nadh_c --> hom__l_c + nad_c	1000	0
HSK	homoserine kinase	atp_c + hom__l_c --> adp_c + h_c + phom_c	1000	0
THRS	threonine synthase	h2o_c + phom_c --> pi_c + thr__l_c	1000	0
THRD_L	threonine deaminase	thr__l_c --> 2obut_c + h_c + nh3_c	1000	0
ALAD_syn	alanine dehydrogenase	2.0 h_c + nadh_c + nh3_c + pyr_c --> ala__l_c + h2o_c + nad_c	1000	0
ACLS_2ahbut	acetolactate synthase (2-aceto-2-hydroxybutanoate forming)	2obut_c + h_c + pyr_c --> 2ahbut_c + co2_c	1000	0
KARA2	ketol-acid reductoisomerase	2ahbut_c + h_c + nadph_c --> 23dhmp_c + nadp_c	1000	0
DHAD2	dihydroxy-acid dehydratase (2,3-dihydroxy-3-methylpentanoate)	23dhmp_c --> 3mop_c + h2o_c	1000	0
BCTA	branched-chain-amino-acid transaminase	3mop_c + glu__l_c --> akg_c + ile__l_c	1000	0
ACGK	acetylglutamate kinase	acglu_c + atp_c --> acg5p_c + adp_c	1000	0
AGGPR	n-acetyl-gamma-glutamyl-phosphate reductase	acg5p_c + h_c + nadph_c --> acg5sa_c + nadp_c + pi_c	1000	0
AOTA	acetylornithine delta-transaminase	acg5sa_c + glu__l_c --> acorn_c + akg_c	1000	0
ORNTAC	ornithine transacetylase	acorn_c + glu__l_c --> acglu_c + orn__l_c	1000	0
CPS	carbamoyl phosphate synthase	2.0 atp_c + hco3_c + nh3_c --> 2.0 adp_c + cbp_c + h_c + pi_c	1000	0
OCBT	ornithine carbamoyltransferase	cbp_c + orn__l_c --> citr__l_c + h_c + pi_c	1000	0
ARGSS	argininosuccinate synthase	asp__l_c + atp_c + citr__l_c --> amp_c + argsuc_c + h_c + ppi_c	1000	0
ARGSL	argininosuccinate lyase	argsuc_c --> arg__l_c + fum_c	1000	0
ASPCT	aspartate carbamoyltransferase	asp__l_c + cbp_c --> cbasp_c + h_c + pi_c	1000	0
DHR	dihydroorotase	cbasp_c + h_c --> dhor__s_c + h2o_c	1000	0
DHORDfum	(s)-dihydroorotate:fumarate oxidoreductase	dhor__s_c + fum_c --> orot_c + succ_c	1000	0
ORPT	orotate phosphoribosyltransferase	orot_c + prpp_c --> orot5p_c + ppi_c	1000	0
OMPDC	orotidine-5'-phosphate decarboxylase	h_c + orot5p_c --> co2_c + ump_c	1000	0
UMPK	ump kinase	atp_c + ump_c <=> adp_c + udp_c	1000	-1000
NDPK2	nucleoside-diphosphate kinase (atp:udp)	atp_c + udp_c <=> adp_c + utp_c	1000	-1000
CTPS2	ctp synthase (glutamine)	atp_c + gln__l_c + h2o_c + utp_c --> adp_c + ctp_c + glu__l_c + 2.0 h_c + pi_c	1000	0
DUTPDP	dutp diphosphatase	dutp_c + h2o_c --> dump_c + h_c + ppi_c	1000	0
DCTPD	dctp deaminase	dctp_c + h2o_c --> dutp_c + nh3_c	1000	0
GF6PTA	glutamine-fructose-6-phosphate transaminase	f6p_c + gln__l_c --> gam6p_c + glu__l_c	1000	0
PGAMT	phosphoglucosamine mutase	gam6p_c --> gam1p_c	1000	0
GSPK	glucosamine kinase	gam1p_c + h2o_c <=> gam_c + pi_c	1000	-1000
G1PACT	glucosamine-1-phosphate n-acetyltransferase	accoa_c + gam1p_c --> acgam1p_c + coa_c + h_c	1000	0
UAGDP	udp-n-acetylglucosamine diphosphorylase	acgam1p_c + h_c + utp_c --> ppi_c + uacgam_c	1000	0
3OACOAS	3-oxoacyl-coa synthase	accoa_c + h_c + malacp_c --> actacp_c + co2_c + coa_c	1000	0
3OAR40_1	3-oxoacyl-[acyl-carrier-protein] reductase (n-C4:0)	actacp_c + h_c + nadph_c --> 3hbutacp_c + nadp_c	1000	0
3HAD40_1	3-hydroxyacyl-[acyl-carrier-protein] dehydratase (n-C4:0)	3hbutacp_c --> but2eacp_c + h2o_c	1000	0
EAR40x_1	Enoyl-[acyl-carrier-protein] reductase (nadh) (n-C4:0)	but2eacp_c + h_c + nadh_c --> butacp_c + nad_c	1000	0
KAS	beta-ketoacyl synthase	butacp_c + h_c + malcoa_c <=> 3ohexacp_c + co2_c + coa_c	1000	-1000
3OAR60_1	3-oxoacyl-[acyl-carrier-protein] reductase (n-C6:0)	3ohexacp_c + h_c + nadph_c --> 3hhexacp_c + nadp_c	1000	0
3HAD60_1	3-hydroxyacyl-[acyl-carrier-protein] dehydratase (n-C6:0)	3hhexacp_c --> h2o_c + thex2eacp_c	1000	0
EAR60x_1	enoyl-[acyl-carrier-protein] reductase (nadh) (n-C6:0)	h_c + nadh_c + thex2eacp_c --> hexacp_c + nad_c	1000	0
KAS_1	beta-ketoacyl synthase 1	h_c + hexacp_c + malcoa_c <=> 3ooctacp_c + co2_c + coa_c	1000	-1000
3OAR80_1	3-oxoacyl-[acyl-carrier-protein] reductase (n-C8:0)	3ooctacp_c + h_c + nadph_c --> 3hoctacp_c + nadp_c	1000	0
3HAD80_1	3-hydroxyacyl-[acyl-carrier-protein] dehydratase (n-C8:0)	3hoctacp_c --> h2o_c + toct2eacp_c	1000	0
EAR80x_1	enoyl-[acyl-carrier-protein] reductase (nadh) (n-C8:0)	h_c + nadh_c + toct2eacp_c --> nad_c + ocacp_c	1000	0
KAS_2	beta-ketoacyl synthase 2	h_c + malcoa_c + ocacp_c <=> 3odecacp_c + co2_c + coa_c	1000	-1000
3OAR100_1	3-oxoacyl-[acyl-carrier-protein] reductase (n-C10:0)	3odecacp_c + h_c + nadph_c --> 3hdecacp_c + nadp_c	1000	0
3HAD100_1	3-hydroxyacyl-[acyl-carrier-protein] dehydratase (n-C10:0)	3hdecacp_c --> h2o_c + tdec2eacp_c	1000	0
EAR100x_1	enoyl-[acyl-carrier-protein] reductase (nadh) (n-C10:0)	h_c + nadh_c + tdec2eacp_c --> dcaacp_c + nad_c	1000	0
KAS_3	beta-ketoacyl synthase 3	dcaacp_c + h_c + malcoa_c <=> 3oddecacp_c + co2_c + coa_c	1000	-1000
3OAR120	3-oxoacyl-[acyl-carrier-protein] reductase (n-C12:0)	3oddecacp_c + h_c + nadph_c --> 3hddecacp_c + nadp_c	1000	0
3HAD120_1	3-hydroxyacyl-[acyl-carrier-protein] dehydratase (n-C12:0)	3hddecacp_c --> h2o_c + tddec2eacp_c	1000	0
EAR120x	enoyl-[acyl-carrier-protein] reductase (nadh) (n-C12:0)	h_c + nadh_c + tddec2eacp_c --> ddcaacp_c + nad_c	1000	0
ARP	arabinose phosphatase	ara5p_c + h2o_c --> arab__d_c + pi_c	1000	0
A5PISO	arabinose-5-phosphate isomerase	ru5p__d_c --> ara5p_c	1000	0
KDOPS	2-dehydro-3-deoxyphosphooctonate aldolase	ara5p_c + h2o_c + pep_c --> kdo8p_c + pi_c	1000	0
KDOPP	3-deoxy-manno-octulosonate-8-phosphatase	h2o_c + kdo8p_c --> kdo_c + pi_c	1000	0
KDOCT2	3-deoxy-manno-octulosonate cytidylyltransferase	ctp_c + kdo_c --> ckdo_c + ppi_c	1000	0
TDSK	tetraacyldisaccharide 4'kinase	atp_c + lipidads_c --> adp_c + h_c + lipida_c	1000	0
MOAT	3-deoxy-D-manno-octulosonic acid transferase	ckdo_c + lipida_c --> cmp_c + h_c + kdo26lipid4_c	1000	0
MOAT2	3-deoxy-D-manno-octulosonic acid transferase 2	ckdo_c + kdo26lipid4_c --> cmp_c + h_c + kdo2lipid4_c	1000	0
EDTXS1	endotoxin synthesis (lauroyl transferase)	ddcaacp_c + kdo2lipid4_c --> hacp_c + kdo2lipid4l_c	1000	0
EAR140x	enoyl-[acyl-carrier-protein] reductase (nadh) (n-C14:0)	h_c + nadh_c + tmrs2eacp_c --> myrsacp_c + nad_c	1000	0
EDTXS4	endotoxin synthesis (myristoyl transferase)	kdo2lipid4l_c + myrsacp_c --> hacp_c + lipa_c	1000	0
KAS_4	beta-ketoacyl synthase 4	h_c + malcoa_c + myrsacp_c <=> 3opalmacp_c + co2_c + coa_c	1000	-1000
3OAR160	3-oxoacyl-[acyl-carrier-protein] reductase (n-C16:0)	3opalmacp_c + h_c + nadph_c --> 3hpalmacp_c + nadp_c	1000	0
3HAD160_1	3-hydroxyacyl-[acyl-carrier-protein] dehydratase (n-C16:0)	3hpalmacp_c --> h2o_c + tpalm2eacp_c	1000	0
EAR160x_1	enoyl-[acyl-carrier-protein] reductase (nadh) (n-C16:0)	h_c + nadh_c + tpalm2eacp_c --> nad_c + palmacp_c	1000	0
FA160ACPHi	fatty-acyl-acp hydrolase (n-C16:0)	amp_c + palmacp_c + ppi_c --> atp_c + hacp_c + hdca_c	1000	0
PALMTE	palmityl-CoA thioesterase	atp_c + coa_c + hdca_c --> amp_c + pmtcoa_c + ppi_c	1000	0
G3PD2_2	glycerol-3-phosphate dehydrogenase (nad(p))	dhap_c + h_c + nadph_c --> glyc3p_c + nadp_c	1000	0
G3PAT160	glycerol 3 phosphate o acyltransferase (n-C16:0)	glyc3p_c + pmtcoa_c --> coa_c + palmglyc3p_c	1000	0
KAS_5	beta-ketoacyl synthase 5	h_c + malcoa_c + palmacp_c --> 3ooctdacp_c + co2_c + coa_c	1000	0
3OAR180_1	3-oxoacyl-[acyl-carrier-protein] reductase (n-C18:0)	3ooctdacp_c + h_c + nadph_c --> 3hoctaacp_c + nadp_c	1000	0
3HAD180	3-hydroxyacyl-[acyl-carrier-protein] dehydratase (n-C18:0)	3hoctaacp_c --> h2o_c + toctd2eacp_c	1000	0
EAR180x_1	enoyl-[acyl-carrier-protein] reductase (nadh) (n-C18:0)	h_c + nadh_c + toctd2eacp_c --> nad_c + ocdcaacp_c	1000	0
FA180ACPHi	fatty-acyl-acp hydrolase (n-C18:0)	h2o_c + ocdcaacp_c --> h_c + hacp_c + ocdca_c	1000	0
PGPPT	1-palmitoylglycerol-3-phosphate o-palmitoyltransferase	palmacp_c + palmglyc3p_c --> hacp_c + pa160_c	1000	0
KAS_6	beta-ketoacyl synthase 6	ddcaacp_c + h_c + malcoa_c <=> 3omrsacp_c + co2_c + coa_c	1000	-1000
3OAR140_1	3-oxoacyl-[acyl-carrier-protein] reductase (n-C14:0)	3omrsacp_c + h_c + nadph_c --> 3hmrsacp_c + nadp_c	1000	0
UAGAAT	udp-n-acetylglucosamine acyltransferase	3hmrsacp_c + uacgam_c --> hacp_c + u3aga_c	1000	0
UHGADA	udp-3-o-acetylglucosamine deacetylase	h2o_c + u3aga_c --> ac_c + u3hga_c	1000	0
3HAD140_1	3-hydroxyacyl-[acyl-carrier-protein] dehydratase (n-C14:0)	3hmrsacp_c --> h2o_c + tmrs2eacp_c	1000	0
U23GAAT	udp-3-o-(3-hydroxymyristoyl)glucosamine acyltransferase	3hmrsacp_c + u3hga_c --> h_c + hacp_c + u23ga_c	1000	0
G6PI_1	glucose-6-phosphate 1-epimerase	g6p_c <=> g6p_a_c	1000	-1000
PGMT	phosphoglucomutase	g6p_a_c --> g1p_c	1000	0
MALTSS	maltose synthase	2.0 g1p_c + h2o_c --> malt_c + 2.0 pi_c	1000	0
ABFPT	atp:d-fructose 6-phosphotransferase	atp_c + fru_B_c <=> adp_c + f6p_c + h_c	1000	-1000
SPL	sucrose phosphorylase	fru_B_c + g1p_c --> pi_c + sucr_c	1000	0
GLGC	glucose-1-phosphate adenylyltransferase	atp_c + g1p_c + h_c --> adpglca_c + ppi_c	1000	0
ADGLGC	alpha-d-glucose adenylyltransferase	adpglca_c + h2o_c --> adp_c + glc_a_c + h_c	1000	0
GALUi	glucose-1-phosphate uridylyltransferase	g1p_c + h_c + utp_c --> ppi_c + udpg_c	1000	0
UDPG4E	udp-glucose 4-epimerase	udpg_c --> udpgal_c	1000	0
GALBDS	beta-d-galactose synthase	h2o_c + udpgal_c --> gal_bD_c + h_c + udp_c	1000	0
DXS	1-deoxy-d-xylulose-5-phosphate synthase	g3p_c + h_c + pyr_c --> co2_c + dxyl5p_c	1000	0
DXRI	1-deoxy-d-xylulose 5-phosphate reductoisomerase	dxyl5p_c + h_c + nadph_c --> 2me4p_c + nadp_c	1000	0
MEPCT	2-c-methyl-d-erythritol 4-phosphate cytidylyltransferase	2me4p_c + ctp_c + h_c --> 4c2me_c + ppi_c	1000	0
CMK	4-diphosphocytidyl-2-C-methyl-d-erythritol kinase	4c2me_c + atp_c --> 2p4c2me_c + adp_c + h_c	1000	0
MECDPS	2-c-methyl-d-erythritol 2,4-cyclodiphosphate synthase	2p4c2me_c --> 2mecdp_c + cmp_c	1000	0
FNOR	ferredoxin nadp+ reductase	2.0 fdxox_c + 3.0 h_c + nadph_c --> 2.0 fdxrd_c + nadp_c	1000	0
HDS	4-hydroxy-3-methylbut-2-en-1-yl diphosphate synthase	2mecdp_c + 2.0 fdxrd_c --> 2.0 fdxox_c + h2mb4p_c + h2o_c + 3.0 h_c	1000	0
IPDPS	1-hydroxy-2-methyl-2-(E)-butenyl 4-diphosphate reductase (ipdp)	h2mb4p_c + h_c + nadh_c --> h2o_c + ipdp_c + nad_c	1000	0
DMPPS	1-hydroxy-2-methyl-2-(E)-butenyl 4-diphosphate reductase (dmpp)	h2mb4p_c + h_c + nadh_c --> dmpp_c + h2o_c + nad_c	1000	0
DMATT	dimethylallyltranstransferase	dmpp_c + ipdp_c --> grdp_c + ppi_c	1000	0
FRTT	farnesyltranstransferase	grdp_c + ipdp_c --> frdp_c + ppi_c	1000	0
SQLS	squalene synthase	2.0 frdp_c + h_c + nadh_c --> nad_c + 2.0 ppi_c + sql_c	1000	0
SMO	squalene monooxygenase	h_c + nadph_c + o2_c + sql_c --> h2o_c + nadp_c + ssq23epx_c	1000	0
LNSTLS	lanosterol synthase	ssq23epx_c --> lanost_c	1000	0
UDCPDPS	undecaprenyl diphosphate synthase	frdp_c + 8.0 ipdp_c --> dtpcudcpp_c + 8.0 ppi_c	1000	0
UDCPDP	undecaprenyl-diphosphatase	dtpcudcpp_c + h2o_c <=> dtocudcpmp_c + h_c + pi_c	1000	-1000
ALAR	alanine racemase	ala__l_c <=> ala__d_c	1000	-1000
ALAALA	d-alanine--d-alanine ligase	2.0 ala__d_c + atp_c --> adp_c + alaala_c + h_c + pi_c	1000	0
GLUR	glutamate racemase	glu__l_c --> glu__d_c	1000	0
UAGCVT	udp-n-acetylglucosamine 1-carboxyvinyltransferase	pep_c + uacgam_c --> pi_c + uacgamep_c	1000	0
UAPGR	udp-n-acetylenolpyruvoylglucosamine reductase	h_c + nadph_c + uacgamep_c --> nadp_c + uamr_c	1000	0
UAMAS	udp-n-acetylmuramoyl-L-alanine synthetase	ala__l_c + atp_c + uamr_c --> adp_c + h_c + pi_c + uama_c	1000	0
UAMAGS	udp-n-acetylmuramoylalanine--D-glutamate ligase	atp_c + glu__d_c + uama_c --> adp_c + h_c + pi_c + uamag_c	1000	0
ECTS	l-ectoine synthase	na24dab_c --> ectoine_c + h2o_c	1000	0
DABACT	l-2,4-diaminobutyric acid acetyltransferase	24dab_c + accoa_c --> coa_c + h_c + na24dab_c	1000	0
DBTA	diaminobutyrate--2-oxoglutarate transaminase	aspsa_c + glu__l_c --> 24dab_c + akg_c	1000	0
DHDPS	dihydrodipicolinate synthase	aspsa_c + pyr_c --> 4hthdp_c + h2o_c + h_c	1000	0
DHDPRy	dihydrodipicolinate reductase (nadph)	4hthdp_c + h_c + nadph_c --> h2o_c + nadp_c + thdp_c	1000	0
THDPS	tetrahydrodipicolinate succinylase	h2o_c + succoa_c + thdp_c --> coa_c + sl2a6o_c	1000	0
SDPTA	succinyldiaminopimelate transaminase	glu__l_c + sl2a6o_c --> akg_c + sl26da_c	1000	0
SDPDS	succinyl-diaminopimelate desuccinylase	h2o_c + sl26da_c --> ldapime_c + succ_c	1000	0
DAPE	diaminopimelate epimerase	ldapime_c --> 26dap__m_c	1000	0
UM3PL	udp-n-acetylmuramoylalanyl-d-glutamate--2, 6-diaminopimelate ligase	26dap__m_c + atp_c + uamag_c --> adp_c + h_c + pi_c + ugmd_c	1000	0
UAMTAAL	udp-n-acetylmuramoyl-tripeptide--d-alanyl-d- alanine ligase	alaala_c + atp_c + ugmd_c --> adp_c + h_c + pi_c + ugmda_c	1000	0
PAPPT3	phospho-n-acetylmuramoyl-pentapeptide- transferase	dtocudcpmp_c + ugmda_c --> agmdadpudcp_c + ump_c	1000	0
UAGH	udp-2,3-diacylglucosamine hydrolase	h2o_c + u23ga_c --> 2.0 h_c + lipidx_c + ump_c	1000	0
LPADSS	lipid-a-disaccharide synthase	lipidx_c + u23ga_c --> h_c + lipidads_c + udp_c	1000	0
FRD	fumarate reductase (nadh)	succ_c + uq_c <=> fum_c + uqh2_c	1000	-1000
SUCOAS	succinyl-coa synthetase (adp-forming)	atp_c + coa_c + succ_c <=> adp_c + pi_c + succoa_c	1000	-1000
SHSL2	o-succinylhomoserine sulfhydrylase	h2s_c + suchms_c --> h_c + hcys__l_c + succ_c	1000	0
HSST	homoserine o-succinyltransferase	hom__l_c + succoa_c --> coa_c + suchms_c	1000	0
SULR	sulfite reductase nadph	5.0 h_c + 3.0 nadph_c + so3_c --> 3.0 h2o_c + h2s_c + 3.0 nadp_c	1000	0
CYSS	cysteine synthase	acser_c + h2s_c --> ac_c + cys__l_c + h_c	1000	0
CS	citrate synthase	accoa_c + h2o_c + oaa_c --> cit_c + coa_c + h_c	1000	0
ACONHT	aconitate hydratase	cit_c <=> acon_c_c + h2o_c	1000	-1000
ACONHT_1	aconitate hydratase 1	acon_c_c + h2o_c <=> icit_c	1000	-1000
ICDHyr	isocitrate dehydrogenase nadp	icit_c + nadp_c --> akg_c + co2_c + nadph_c	1000	0
EX_so4_e	so4 exchange	so4_e <=>	1000	-1000
SULabc	sulfate transport via abc system	atp_c + h2o_c + so4_e --> adp_c + h_c + pi_c + so4_c	1000	0
SADT	sulfate adenylyltransferase	atp_c + h_c + so4_c --> aps_c + ppi_c	1000	0
ADSK	adenylyl-sulfate kinase	aps_c + atp_c --> adp_c + h_c + paps_c	1000	0
TRDR	thioredoxin reductase (nadph)	h_c + nadph_c + trdox_c --> nadp_c + trdrd_c	1000	0
PAPSR	phosphoadenylyl-sulfate reductase (thioredoxin)	paps_c + trdrd_c --> 2.0 h_c + pap_c + so3_c + trdox_c	1000	0
SERAT	serine acetyltransferase	accoa_c + ser__l_c --> acser_c + coa_c	1000	0
ACKr	acetate kinase	actp_c + adp_c --> ac_c + atp_c	1000	0
GCL	glutamate--cysteine ligase	atp_c + cys__l_c + glu__l_c --> adp_c + glucys_c + h_c + pi_c	1000	0
GTHS	glutathione synthetase	atp_c + glucys_c + gly_c --> adp_c + gthrd_c + h_c + pi_c	1000	0
RNDR1	ribonucleoside-diphosphate reductase (adp)	adp_c + trdrd_c --> dadp_c + h2o_c + trdox_c	1000	0
RNDR2	ribonucleoside-diphosphate reductase (gdp)	gdp_c + trdrd_c --> dgdp_c + h2o_c + trdox_c	1000	0
RNDR3	ribonucleoside-diphosphate reductase (cdp)	cdp_c + trdrd_c --> dcdp_c + h2o_c + trdox_c	1000	0
NDPK8	nucleoside-diphosphate kinase (atp:dadp)	atp_c + dadp_c --> adp_c + datp_c	1000	0
NDPK5	nucleoside-diphosphate kinase (atp:dgdp)	atp_c + dgdp_c --> adp_c + dgtp_c	1000	0
NDPK7	nucleoside-diphosphate kinase (atp:dcdp)	atp_c + dcdp_c --> adp_c + dctp_c	1000	0
ADK1	adenylate kinase	amp_c + atp_c --> 2.0 adp_c	1000	0
ADSS	adenylosuccinate synthetase	asp__l_c + gtp_c + imp_c --> dcamp_c + gdp_c + 2.0 h_c + pi_c	1000	0
ADSL1r	adenylsuccinate lyase	dcamp_c --> amp_c + fum_c	1000	0
GLUSy	glutamate synthase (nadph)	2.0 glu__l_c + nadp_c <=> akg_c + gln__l_c + h_c + nadph_c	1000	-1000
AMETS	s-adenosyl-l-methionine synthase	amob_c + gln__l_c + h_c + nadh_c <=> amet_c + glu__l_c + nad_c	1000	-1000
METAT	methionine adenosyltransferase	atp_c + h2o_c + met__l_c --> amet_c + pi_c + ppi_c	1000	0
ACCOAC	acetyl-coa carboxylase	accoa_c + atp_c + hco3_c --> adp_c + h_c + malcoa_c + pi_c	1000	0
MCOATA	malonyl-coa-acp transacylase	hacp_c + malcoa_c --> coa_c + malacp_c	1000	0
AHCi	adenosylhomocysteinase	ahcys_c + h2o_c --> adn_c + hcys__l_c	1000	0
MALCOAMT	malonyl-coa methyltransferase	amet_c + malcoa_c --> ahcys_c + malcoame_c	1000	0
3OAS	3-oxoacyl-acp synthase	h_c + malacp_c + malcoame_c --> co2_c + coa_c + ogmeacp_c	1000	0
3OARN_1	3-oxoacyl-[acyl-carrier-protein] reductase (n1)	h_c + nadph_c + ogmeacp_c --> hgmeacp_c + nadp_c	1000	0
3HADN_1	3-hydroxyacyl-[acyl-carrier-protein] dehydratase (n1)	hgmeacp_c --> egmeacp_c + h2o_c	1000	0
3OASN_1	3-oxoacyl-acp synthase (n1, nadph)	egmeacp_c + 2.0 h_c + malacp_c + nadph_c --> co2_c + hacp_c + nadp_c + opmeacp_c	1000	0
3OARN_2	3-oxoacyl-[acyl-carrier-protein] reductase (n2)	h_c + nadph_c + opmeacp_c --> hpmeacp_c + nadp_c	1000	0
3HADN_2	3-hydroxyacyl-[acyl-carrier-protein] dehydratase (n2)	hpmeacp_c --> epmeacp_c + h2o_c	1000	0
3OASN_2	3-oxoacyl-acp synthase (n2)	coa_c + epmeacp_c + h2o_c + h_c --> hacp_c + meoh_c + pmcoa_c	1000	0
AOXSr	8-amino-7-oxononanoate synthase	ala__l_c + h_c + pmcoa_c --> 8aonn_c + co2_c + coa_c	1000	0
AMAOTr	adenosylmethionine-8-amino-7-oxononanoate transaminase	8aonn_c + amet_c --> amob_c + dann_c	1000	0
DBTS	dethiobiotin synthetase	atp_c + co2_c + dann_c --> adp_c + dtbt_c + 3.0 h_c + pi_c	1000	0
BTS	biotin synthase	2.0 amet_c + dtbt_c + h2s_c --> btn_c + 2.0 dad_5_c + 2.0 h_c + 2.0 met__l_c	1000	0
5DOAN	5'-deoxyadenosine nuclosidase	dad_5_c + h2o_c --> 25drib_c + ade_c	1000	0
ACALS	acetaldehyde synthetase	25drib_c + atp_c --> acald_c + adp_c + g3p_c + h_c	1000	0
ACALNOR	acetaldehyde:nad+ oxidoreductase (coa-acetylating)	acald_c + coa_c + nad_c <=> accoa_c + h_c + nadh_c	1000	-1000
ADPT	adenine phosphoribosyltransferase	ade_c + prpp_c --> amp_c + ppi_c	1000	0
ADNK1	adenosine kinase	adn_c + atp_c --> adp_c + amp_c + h_c	1000	0
NDPK1	nucleoside-diphosphate kinase (atp:gdp)	atp_c + gdp_c --> adp_c + gtp_c	1000	0
GK1	guanylate kinase (gmp:atp)	atp_c + gmp_c --> adp_c + gdp_c	1000	0
CYTK1	cytidylate kinase (cmp)	atp_c + cmp_c <=> adp_c + cdp_c	1000	-1000
NDPK3	nucleoside-diphosphate kinase (atp:cdp)	atp_c + cdp_c <=> adp_c + ctp_c	1000	-1000
GLUPRT	glutamine phosphoribosyldiphosphate amidotransferase	gln__l_c + h2o_c + prpp_c --> glu__l_c + ppi_c + pram_c	1000	0
PRAGSr	phosphoribosylglycinamide synthase	atp_c + gly_c + pram_c --> adp_c + gar_c + h_c + pi_c	1000	0
GARFT	phosphoribosylglycinamide formyltransferase	10fthf_c + gar_c --> fgam_c + h_c + thf_c	1000	0
PRFGS	phosphoribosylformylglycinamidine synthase	atp_c + fgam_c + gln__l_c + h2o_c --> 5prfgam_c + adp_c + glu__l_c + h_c + pi_c	1000	0
PRFGCL	phosphoribosylformylglycinamidine cyclo-ligase	5prfgam_c + atp_c --> adp_c + air_c + h_c + pi_c	1000	0
AIRC2	phosphoribosylaminoimidazole carboxylase	air_c + atp_c + hco3_c --> 5caiz_c + adp_c + 2.0 h_c + pi_c	1000	0
AIRC3	carboxyaminoimidazole ribonucleotide mutase	5caiz_c --> 5aizc_c	1000	0
PRASCSi	phosphoribosylaminoimidazole-succinocarboxamide synthase	5aizc_c + asp__l_c + atp_c --> 25aics_c + adp_c + h_c + pi_c	1000	0
ADSL2r	adenylosuccinate lyase	25aics_c --> aicar_c + fum_c	1000	0
ATPPRT	atp phosphoribosyltransferase	atp_c + prpp_c --> ppi_c + prbatp_c	1000	0
PRATPP	phosphoribosyl-atp pyrophosphatase	h2o_c + prbatp_c --> h_c + ppi_c + prbamp_c	1000	0
PRAMPC	phosphoribosyl-amp cyclohydrolase	h2o_c + prbamp_c --> prfp_c	1000	0
PRMICI	1-(5-phosphoribosyl)-5-[(5- phosphoribosylamino)methylideneamino] imidazole-4-carboxamide isomerase	prfp_c --> prfaicarp_c	1000	0
IG3PS	imidazole-glycerol-3-phosphate synthase	gln__l_c + prfaicarp_c --> aicar_c + eig3p_c + glu__l_c + h_c	1000	0
IGPDH	imidazoleglycerol-phosphate dehydratase	eig3p_c --> h2o_c + imacp_c	1000	0
HSTPTr	histidinol phosphate transaminase	glu__l_c + imacp_c --> akg_c + hisp_c	1000	0
HISTP	histidinol-phosphatase	h2o_c + hisp_c --> histd_c + pi_c	1000	0
HISTD	histidinol dehydrogenase	h2o_c + histd_c + 2.0 nad_c <=> 3.0 h_c + his__l_c + 2.0 nadh_c	1000	-1000
AICART	phosphoribosylaminoimidazolecarboxamide formyltransferase	10fthf_c + aicar_c --> fprica_c + thf_c	1000	0
IMPC	imp cyclohydrolase	fprica_c --> h2o_c + imp_c	1000	0
IMPD	imp dehydrogenase	h2o_c + imp_c + nad_c --> h_c + nadh_c + xmp_c	1000	0
GMPS2	gmp synthase	atp_c + gln__l_c + h2o_c + xmp_c --> amp_c + glu__l_c + gmp_c + 2.0 h_c + ppi_c	1000	0
ACLS	acetolactate synthase	h_c + 2.0 pyr_c --> alac__s_c + co2_c	1000	0
KARA1	ketol-acid reductoisomerase (2,3-dihydroxy-3-methylbutanoate)	alac__s_c + h_c + nadph_c --> 23dhmb_c + nadp_c	1000	0
DHAD1	dihydroxy-acid dehydratase (2,3-dihydroxy-3-methylbutanoate)	23dhmb_c --> 3mob_c + h2o_c	1000	0
BCTA_glu	branched-chain-amino-acid transaminase (glutamate forming)	4mop_c + glu__l_c --> akg_c + leu__l_c	1000	0
IPMD	3-isopropylmalate dehydrogenase	3c2hmp_c + nad_c <=> 4mop_c + co2_c + nadh_c	1000	-1000
IMDHT	isopropylmalate isomerase	3c2hmp_c <=> 3c3hmp_c	1000	-1000
IPPS	2-isopropylmalate synthase	3mob_c + accoa_c + h2o_c --> 3c3hmp_c + coa_c + h_c	1000	0
BCTA_val	branched-chain-amino-acid transaminase (valine forming)	3mob_c + glu__l_c --> akg_c + val__l_c	1000	0
MOHMT	3-methyl-2-oxobutanoate hydroxymethyltransferase	3mob_c + h2o_c + mlthf_c --> 2dhp_c + thf_c	1000	0
DPR	2-dehydropantoate 2-reductase	2dhp_c + h_c + nadph_c --> nadp_c + pant__r_c	1000	0
ASP1DC	aspartate 1-decarboxylase	asp__l_c + h_c --> ala_B_c + co2_c	1000	0
PANTS	pantothenate synthase	ala_B_c + atp_c + pant__r_c --> amp_c + h_c + pnto__r_c + ppi_c	1000	0
PNTK	pantothenate kinase	atp_c + pnto__r_c --> 4ppan_c + adp_c + h_c	1000	0
PPNCL2	phosphopantothenate-cysteine ligase	4ppan_c + ctp_c + cys__l_c --> 4ppcys_c + cmp_c + h_c + ppi_c	1000	0
PPCDC	phosphopantothenoylcysteine decarboxylase	4ppcys_c + h_c --> co2_c + pan4p_c	1000	0
PTPATi	pantetheine-phosphate adenylyltransferase	atp_c + h_c + pan4p_c --> dpcoa_c + ppi_c	1000	0
DPCOAK	dephospho-coa kinase	atp_c + dpcoa_c --> adp_c + coa_c + h_c	1000	0
NDPK4	nucleoside-diphosphate kinase (atp:dtdp)	atp_c + dtdp_c --> adp_c + dttp_c	1000	0
DTMPK	dtmp kinase	atp_c + dtmp_c --> adp_c + dtdp_c	1000	0
TMDS	thymidylate synthase	dump_c + mlthf_c --> dhf_c + dtmp_c	1000	0
DHFR	dihydrofolate reductase	dhf_c + h_c + nadph_c --> nadp_c + thf_c	1000	0
GLXR	glyoxylate reductase	glyclt_c + nad_c <=> glx_c + h_c + nadh_c	1000	-1000
GCALDD	glycolaldehyde dehydrogenase	gcald_c + h2o_c + nad_c <=> glyclt_c + 2.0 h_c + nadh_c	1000	-1000
GTPCI	gtp cyclohydrolase I	gtp_c + h2o_c --> ahdt_c + for_c + h_c	1000	0
DNTPPA	dihydroneopterin triphosphate pyrophosphatase	ahdt_c + h2o_c --> dhpmp_c + h_c + ppi_c	1000	0
DNMPPA	dihydroneopterin monophosphate dephosphorylase	dhpmp_c + h2o_c --> dhnpt_c + pi_c	1000	0
DHNPA_1	dihydroneopterin aldolase	dhnpt_c --> 6hmhpt_c + gcald_c	1000	0
HPPK	2-amino-4-hydroxy-6- hydroxymethyldihydropteridine pyrophosphokinase	6hmhpt_c + atp_c --> 6hmhptpp_c + amp_c + h_c	1000	0
DPHS	phospho-2-dehydro-3-deoxyheptonate aldolase	e4p_c + h2o_c + pep_c --> 2dda7p_c + pi_c	1000	0
DHQS	3-dehydroquinate synthase	2dda7p_c --> 3dhq_c + pi_c	1000	0
DQDH	3-dehydroquinate dehydratase	3dhq_c --> 3dhsk_c + h2o_c	1000	0
SKDH	shikimate dehydrogenase	3dhsk_c + h_c + nadph_c --> nadp_c + skm_c	1000	0
SKK	shikimate kinase	atp_c + skm_c --> adp_c + h_c + skm3p_c	1000	0
PSCVT	3-enolpyruvylshikimate-5-phosphate synthetase	pep_c + skm3p_c --> 3psme_c + pi_c	1000	0
CHORS	chorismate synthase	3psme_c --> chor_c + pi_c	1000	0
CHRM	chorismate mutase	chor_c --> pphn_c	1000	0
PPND	prephenate dehydrogenase	nad_c + pphn_c --> 34hpp_c + co2_c + nadh_c	1000	0
AATA1	aromatic-amino-acid transaminase	34hpp_c + glu__l_c --> akg_c + tyr__l_c	1000	0
PPNDH	prephenate dehydratase	h_c + pphn_c --> co2_c + h2o_c + phpyr_c	1000	0
ASPAT1	aspartate aminotransferase (lphe forming)	glu__l_c + phpyr_c --> akg_c + phe__l_c	1000	0
ANS	anthranilate synthase	chor_c + gln__l_c --> anth_c + glu__l_c + h_c + pyr_c	1000	0
ANPRT	anthranilate phosphoribosyltransferase	anth_c + prpp_c --> ppi_c + pran_c	1000	0
PRAI	phosphoribosylanthranilate isomerase	pran_c --> 2cpr5p_c	1000	0
IGPS	indole-3-glycerol-phosphate synthase	2cpr5p_c + h_c --> 3ig3p_c + co2_c + h2o_c	1000	0
TRPS1	tryptophan synthase (indoleglycerol phosphate)	3ig3p_c + ser__l_c --> g3p_c + h2o_c + trp__l_c	1000	0
ADCS	aminodeoxychorismate synthase	chor_c + gln__l_c --> 4adcho_c + glu__l_c	1000	0
ADCL	aminodeoxychorismate lyase	4adcho_c --> 4abz_c + h_c + pyr_c	1000	0
DHPS2	dihydropteroate synthase	4abz_c + 6hmhptpp_c --> dhpt_c + ppi_c	1000	0
DHFS	dihydrofolate synthase	atp_c + dhpt_c + glu__l_c --> adp_c + dhf_c + h_c + pi_c	1000	0
MTHFR2_1	methylenetetrahydrofolate reductase (nad(p)h)	h_c + mlthf_c + nadh_c --> 5mthf_c + nad_c	1000	0
METS	methionine synthase	5mthf_c + hcys__l_c --> met__l_c + thf_c	1000	0
ASNS2	asparagine synthetase	asp__l_c + atp_c + nh3_c --> amp_c + asn__l_c + ppi_c	1000	0
HCITS	homocitrate synthase	accoa_c + akg_c + h2o_c --> coa_c + h_c + hcit_c	1000	0
HACONT	methanogen homoaconitase	hcit_c --> h2o_c + hacon_c_c	1000	0
HACNH	homoaconitate hydratase	h2o_c + hacon_c_c --> hicit_c	1000	0
HICITD	homoisocitrate dehydrogenase	hicit_c + nad_c --> 2oxoadp_c + co2_c + nadh_c	1000	0
AATA	aminoadipate aminotransferase	2oxoadp_c + glu__l_c --> akg_c + l2aadp_c	1000	0
THPP2CD	tetrahydropiperidine-2-carboxylate dehydrogenase	h_c + l2aadp_c + nadh_c --> 2.0 h2o_c + nad_c + thp2c_c	1000	0
AOXHEXCYCLs	2-amino-6-oxohexanoate dehydratase (spontaneous)	l2aadp6sa_c <=> h2o_c + h_c + thp2c_c	1000	-1000
SACCD1	saccharopine dehydrogenase (nadp, lglu forming)	glu__l_c + h_c + l2aadp6sa_c + nadph_c --> h2o_c + nadp_c + saccrp__l_c	1000	0
SACCD2	saccharopine dehydrogenase (nad, llys forming)	h2o_c + nad_c + saccrp__l_c --> akg_c + h_c + lys__l_c + nadh_c	1000	0
GLU5K	glutamate 5-kinase	atp_c + glu__l_c --> adp_c + glu5p_c	1000	0
G5SD	glutamate-5-semialdehyde dehydrogenase	glu5p_c + h_c + nadph_c --> glu5sa_c + nadp_c + pi_c	1000	0
G5SADs	l-glutamate 5-semialdehyde dehydratase (spontaneous)	glu5sa_c <=> 1pyr5c_c + h2o_c + h_c	1000	-1000
P5CR	pyrroline-5-carboxylate reductase	1pyr5c_c + 2.0 h_c + nadh_c --> nad_c + pro__l_c	1000	0
PGCD	phosphoglycerate dehydrogenase	3pg_c + nad_c --> 3php_c + h_c + nadh_c	1000	0
PSERT	phosphoserine transaminase	3php_c + glu__l_c --> akg_c + pser__l_c	1000	0
PSP	phosphoserine phosphatase	h2o_c + pser__l_c --> pi_c + ser__l_c	1000	0
QULNS	quinolinate synthase	dhap_c + iasp_c --> 2.0 h2o_c + pi_c + quln_c	1000	0
NNDPR	nicotinate-nucleotide diphosphorylase (carboxylating)	2.0 h_c + prpp_c + quln_c --> co2_c + nicrnt_c + ppi_c	1000	0
DB4PS	3,4-dihydroxy-2-butanone-4-phosphate synthase	ru5p__d_c --> db4p_c + for_c + h_c	1000	0
DLDLBT	6,7-dimethyl-8-ribityllumazine synthase	4r5au_c + db4p_c --> dmlz_c + 2.0 h2o_c + h_c + pi_c	1000	0
GTPCII	gtp cyclohydrolase II	gtp_c + 3.0 h2o_c --> 25drapp_c + for_c + 2.0 h_c + ppi_c	1000	0
DHPPDA	diaminohydroxyphosphoribosylaminopyrimidine deaminase	25drapp_c + h2o_c --> 5apru_c + nh3_c	1000	0
APRAUR	5-amino-6-(5-phosphoribosylamino)uracil reductase	5apru_c + h_c + nadph_c --> 5aprbu_c + nadp_c	1000	0
PMDPHT	pyrimidine phosphatase	5aprbu_c + h2o_c --> 4r5au_c + pi_c	1000	0
RIBFS	riboflavin synthase	2.0 dmlz_c + h_c --> 4r5au_c + ribflv_c	1000	0
RBFK	riboflavin kinase	atp_c + ribflv_c --> adp_c + fmn_c + h_c	1000	0
FMNAT	fad synthetase	atp_c + fmn_c + h_c --> fad_c + ppi_c	1000	0
FMNRx	fmn reductase (nad(p)h)	fmn_c + 2.0 h_c + nadh_c --> fmnh2_c + nad_c	1000	0
DMBZIDS	5,6-dimethylbenzimidazole synthase	fmnh2_c + nadh_c + o2_c --> dial_c + dmbzid_c + e4p_c + h_c + nad_c	1000	0
NNDMBRT	nicotinate-nucleotide dimethylbenzimidazole phosphoribosyltransferase	dmbzid_c + nicrnt_c --> 5prdmbz_c + h_c + nac_c	1000	0
COBS	adenosylcobinamide-gdp ribazoletransferase	5prdmbz_c + agdpcbi_c --> adocblp_c + gmp_c + h_c	1000	0
ADOCBLPP	adenosylcobalamin phosphate phosphatase	adocblp_c + h2o_c --> cob12_c + pi_c	1000	0
NACO	nicotinate oxidase	2.0 h2o_c + nac_c + nadh_c + 2.0 o2_c --> co2_c + for_c + fum_c + 2.0 h_c + nad_c + nh4_c	1000	0
NNATr	nicotinate-nucleotide adenylyltransferase	atp_c + h_c + nicrnt_c --> nacad_c + ppi_c	1000	0
NADS2	nad synthase (glutamine-hydrolysing)	atp_c + gln__l_c + h2o_c + nacad_c --> amp_c + glu__l_c + h_c + nad_c + ppi_c	1000	0
FUM	fumarate hydratase	mal__l_c --> fum_c + h2o_c	1000	0
ASPO6	lasp oxidase	asp__l_c + o2_c --> h2o2_c + h_c + iasp_c	1000	0
AKGDH	2-oxogluterate dehydrogenase	akg_c + coa_c + nad_c --> co2_c + nadh_c + succoa_c	1000	0
ALAS	5-aminolevulinate synthase	gly_c + h_c + succoa_c --> 5aop_c + co2_c + coa_c	1000	0
PPBNGS	porphobilinogen synthase	2.0 5aop_c --> 2.0 h2o_c + h_c + ppbng_c	1000	0
HMBS	hydroxymethylbilane synthase	h2o_c + 4.0 ppbng_c --> 4.0 h_c + hmbil_c + 4.0 nh3_c	1000	0
UPP3S	uroporphyrinogen-III synthase	hmbil_c --> h2o_c + uppg3_c	1000	0
UPPDC1	uroporphyrinogen decarboxylase	4.0 h_c + uppg3_c --> 4.0 co2_c + cpppg3_c	1000	0
CPPPGO	coproporphyrinogen oxidase	cpppg3_c + 2.0 h_c + o2_c --> 2.0 co2_c + 2.0 h2o_c + pppg9_c	1000	0
PPPGO_1	protoporphyrinogen oxidase	3.0 o2_c + pppg9_c --> 3.0 h2o2_c + ppp9_c	1000	0
EX_fe2_e	fe2 exchange	fe2_e <=>	1000	-1000
Fe2abc	fe2 transport from e to c	atp_c + fe2_e + h2o_c --> adp_c + fe2_c + h_c + pi_c	1000	0
FCLT	ferrochelatase	fe2_c + ppp9_c --> 2.0 h_c + pheme_c	1000	0
CAT	catalase	2.0 h2o2_c --> 2.0 h2o_c + o2_c	1000	0
DASYN160	cdp-diacylglycerol synthase	ctp_c + h_c + pa160_c --> cdpdhdecg_c + ppi_c	1000	0
PGSA160	cdp-diacylglycerol glycerol-3-phosphate 3-phosphatidyltransferase	cdpdhdecg_c + glyc3p_c + h2o_c --> cmp_c + pg_c + pi_c	1000	0
PSSA160	cdp-diacylglycerol serine o-phosphatidyltransferase	cdpdhdecg_c + ser__l_c --> cmp_c + h_c + ps160_c	1000	0
PSDC	phosphatidylserine decarboxylase	h_c + ps160_c --> co2_c + pe160_c	1000	0
AACPS1_1	long-chain-fatty-acid-acp ligase (n-C14:0)	amp_c + myrsacp_c + ppi_c --> atp_c + hacp_c + ttdca_c	1000	0
EX_ca2_e	ca2 exchange	ca2_e <=>	1000	-1000
Ca2abc	ca2 transport from e to c	atp_c + ca2_e + h2o_c --> adp_c + ca2_c + h_c + pi_c	1000	0
EX_mg2_e	mg2 exchange	mg2_e <=>	1000	-1000
MG2abc	mg2 transport from e to c	atp_c + h2o_c + mg2_e --> adp_c + h_c + mg2_c + pi_c	1000	0
EX_cu2_e	cu2 exchange	cu2_e <=>	1000	-1000
Cu2abc	cu2 transport from e to c	atp_c + cu2_e + h2o_c --> adp_c + cu2_c + h_c + pi_c	1000	0
PC	pyruvate carboxylase	atp_c + co2_c + h2o_c + pyr_c --> adp_c + 2.0 h_c + oaa_c + pi_c	1000	0
NADPPPS	nadp phosphatase	h2o_c + nadp_c <=> nad_c + pi_c	1000	-1000
ATPS_ppi	atp adp balance	atp_c + 2.0 h_c + 5.0 pi_c <=> adp_c + 2.0 h2o_c + 3.0 ppi_c	1000	-1000
BPNT	3',5'-bisphosphate nucleotidase	h2o_c + pap_c --> amp_c + pi_c	1000	0
EX_no3_e	no3 exchange	no3_e <=>	1000	-1000
No3abc	no3 transport from e to c	atp_c + h2o_c + no3_e --> adp_c + h_c + no3_c + pi_c	1000	0
NITR	nitrate reductase	no3_c + uqh2_c --> h2o_c + no2_c + uq_c	1000	0
NTRIRx	no2 reductase (nadh)	5.0 h_c + 3.0 nadh_c + no2_c --> 2.0 h2o_c + 3.0 nad_c + nh4_c	1000	0
NTRIRy	no2 reductase (nadph)	5.0 h_c + 3.0 nadph_c + no2_c --> 2.0 h2o_c + 3.0 nadp_c + nh4_c	1000	0
AMSs	nh4 synthase (spontaneous)	h_c + nh3_c <=> nh4_c	1000	-1000
LDH	lac dehydrogenase	h_c + nadh_c + pyr_c --> lac_c + nad_c	1000	0
MXA1	methanol dehydrogenase	meoh_c + nad_c --> fald_c + h_c + nadh_c	1000	0
NADTRHD	nad(p) transhydrogenase	nad_c + nadph_c <=> nadh_c + nadp_c	1000	-1000
BIOMASS_M5GB1	biomass objective function	3e-06 2ddg6p_c + 0.006 2pg_c + 0.107 3pg_c + 0.00015 6pgc_c + 0.0001 accoa_c + 0.053 agmdadpudcp_c + 0.446 ala__l_c + 0.00022 amet_c + 0.001 amp_c + 0.022 arab__d_c + 0.202 arg__l_c + 0.119 asn__l_c + 0.348 asp__l_c + 54.355 atp_c + 0.00022 btn_c + 0.01 ca2_c + 0.001 cit_c + 0.00022 coa_c + 6e-08 cob12_c + 0.047 ctp_c + 0.01 cu2_c + 0.03 cys__l_c + 0.0021 datp_c + 0.002 dctp_c + 0.002 dgtp_c + 0.…	1000	0
EX_lac_c	lac exchange	lac_c -->	0.00186	0.00186
EX_ac_c	ac exchange	ac_c -->	0.031	0.031
EX_co2_c	co2 exchange	co2_c -->	1000	0
EX_cob12_c	cob12 exchange	cob12_c -->	1000	0
EX_agdpcbi_c	adocbigdp exchange	agdpcbi_c <=>	1000	-1000
EX_for_c	for exchange	for_c -->	1.82	1.82
PYK	pyruvate kinase	adp_c + h_c + pep_c --> atp_c + pyr_c	1000	0
EDA	2-dehydro-3-deoxy-phosphogluconate aldolase	2ddg6p_c --> g3p_c + pyr_c	1000	0
NDH2	NADH Dehydrogenase II	5.0 h_c + nadh_c + uq_c <=> 4.0 h_p + nad_c + uqh2_c	1000	-1000
UQH2tcp	Ubiquinol diffusion	uqh2_c <=> uqh2_p	1000	-1000
UQtcp	Ubiquinone diffusion	uq_p <=> uq_c	1000	-1000
CyBC1	Cytochrome bc1	2.0 h_c + ocytc_p + uqh2_p --> 4.0 h_p + rcytc_p + uq_p	0	0
CyAA3_CYTC	Cytochrome AA3 - Cytochrome C	8.0 h_c + o2_c + 2.0 rcytc_p --> 2.0 h2o_c + 4.0 h_p + 2.0 ocytc_p	0	0
CyAA3_UQ	Cytochrome AA3 - Ubiquinol	8.0 h_c + o2_c + 2.0 uqh2_p --> 2.0 h2o_c + 6.0 h_p + 2.0 uq_p	0	0
CyBA3_CYTC	Cytochrome BA3 - Cytochrome C	6.0 h_c + o2_c + 2.0 rcytc_p --> 2.0 h2o_c + 2.0 h_p + 2.0 ocytc_p	0	0
CyBA3_UQ	Cytochrome BA3 - Ubiquinol	6.0 h_c + o2_c + 2.0 uqh2_p --> 2.0 h2o_c + 4.0 h_p + 2.0 uq_p	0	0
ATPase	ATP synthase	3.0 adp_c + 10.0 h_p + 3.0 pi_c --> 3.0 atp_c + 10.0 h_c	1000	0
MXA2	Ubiquinone-linked Methanol Oxidation	meoh_p + uq_p --> fald_p + uqh2_p	1000	0
Ex_succ_c	succ exchange	succ_c -->	100	0
EX_H2	Hydrogen exchange	h2_c -->	1000	0
EX_pyr_c	Pyruvate exchange	pyr_c -->	1000	0
H2ase	Hydrogen formation	h_c + nadh_c --> h2_c + nad_c	100	0
EX_glc_a_c	Glycogen composition	glc_a_c <=>	1000	-1000
EX_EPS	EPS production	0.0185 cys__l_c + 0.0982 gal_bD_c + 0.0415 gam_c + 0.1617 glc_a_c + 0.0319 glu__l_c + 0.083 gly_c + 0.0169 ile__l_c + 0.0146 leu__l_c + 0.0066 met__l_c + 0.0139 phe__l_c + 0.0365 r5p_c + 0.0214 ser__l_c + 0.0375 thr__l_c + 0.0228 val__l_c -->	1000	0
meoh_upt	methanol uptake	--> meoh_p	19.3	19.3
ATPM	Non growth-associated ATP maintenance	atp_c + h2o_c --> adp_c + h_c + pi_c	8.39	8.39
UQ_CytC	Ubiquinol/cytochromeC	ocytc_p + uqh2_p --> 4.0 h_p + rcytc_p + uq_p	1000	0
CytC_AA3	CytochromeC_AA3	2.0 h_c + 0.5 o2_c + rcytc_p --> h2o_c + 2.0 h_p + ocytc_p	1000	0
CyAA3_CYTCL	Cytochrome AA3 - Cytochrome CL	2.0 h_c + 0.5 o2_c + rcytcL_p --> h2o_c + 2.0 h_p + ocytcL_p	1000	0
ME	malic enzyme	mal__l_c + nadp_c --> co2_c + nadph_c + pyr_c	0	0
F6PPKT	phosphoketolase pathway F6P	f6p_c + pi_c --> actp_c + e4p_c + h2o_c	0	0
X5PPKT	phosphoketolase pathway X5P	pi_c + xu5p__d_c --> actp_c + g3p_c + h2o_c	0	0
ASCA	acetyl-coA synthetase	ac_c + atp_c + coa_c --> accoa_c + amp_c + ppi_c	0	0
PPCK_ppi	pyrophosphate-phosphoenolpyruvate carboxykinase	oaa_c + ppi_c --> co2_c + pep_c + pi_c	0	0
PPDK	pyruvate phosphate dikinase	amp_c + h_c + pep_c + ppi_c --> atp_c + pi_c + pyr_c	0	0
SSAL1	succinate-semialdehyde dehydrogenase 1	h2o_c + nad_c + sucsal_c --> 2.0 h_c + nadh_c + succ_c	0	0
GDC	glutamate decarboxylase	glu__l_c + h2o_c --> co2_c + h_c + nh4_c + sucsal_c	0	0
PGD	6-phosphogluconate dehydrogenase	6pgc_c + nadp_c --> co2_c + nadph_c + ru5p__d_c	0	0

## Sheet: Flux distribution
	Best fit	Minimum	Maximum
EX_ch4_e	0	0	0
EX_o2_e	-11.8223	-11.8223	-9.65
CH4tep	0	0	0
O2tep	0	0	0
O2tec	11.8223	9.65	11.8223
pMMO	0	0	0
H2Otpe	0	0	0.9489
H2Otcp	0	0	0.9489
EX_h2o_e	0	0	0.9489
MXA	19.3	9.92008	19.3
FALDtpc	19.3	19.3	19.3
FAE	8.13543	5.11643	8.29539
MTDB	8.13543	5.11643	8.29539
MCH	8.13543	5.11643	8.29539
FHCA	8.13543	5.11643	8.29539
FDH	5.57529	2.58934	5.7711
HPS	11.1646	11.0046	14.1836
HPI	11.1646	11.0046	14.1836
TKT2	3.81174	3.75391	4.81356
TALA	3.7256	3.67207	4.73172
TKT1	3.7256	3.67207	4.73172
PPE	7.53734	7.42598	9.54528
RPI	3.63274	3.58386	4.64351
R5PP	0.00735	0.00698	0.00735
PRPPS	0.07806	0.07415	0.07806
PFK_ppi	1.58308	1.57031	2.10013
PPPI_balance	0.00592	0.00562	0.00592
FBA	1.58288	1.57011	2.09994
TPI	-1.53921	-2.05845	-1.52863
GAPD	0.69129	0.69129	1.25293
PGK	0.69129	0.69129	1.25293
GLYCK2	0.78065	0.74278	1.04188
PGM	1.21491	1.21491	1.75782
ENO	1.21369	1.21369	1.75666
PGI	2.02144	1.98675	2.51658
G6PDH2r	1.58312	1.57034	2.10016
PGL	1.58312	1.57034	2.10016
EDD	1.58308	1.57031	2.10013
PSPW	0	0	0
Pabc	0.2398	0.22781	0.2398
ATPNADH_balance	0	0	0
EX_pi_e	-0.2398	-0.2398	-0.22781
EX_h_c	44.4709	42.1734	63.9881
PTAr	-0.02018	-0.02072	-0.02018
MCLA1	0.78081	0.74293	1.04203
PDH	0.26027	0.24764	0.34734
MTK	0.78081	0.74293	1.04203
MDH	-0.78163	-1.2818	-0.74371
HPYRRx	0.78086	0.74298	1.04207
SGAT	0.78086	0.74298	1.04207
GHMT	-0.64942	-0.91721	-0.61811
MTHFD	-0.67584	-0.94231	-0.64321
MTHFC	-0.67584	-0.94231	-0.64321
FTHFLi	0.74072	0.70485	1.00394
HCO3E_1	-0.61583	-0.61583	-0.58504
GLUS	1.40393	1.33373	1.40393
ASPAT	0.37171	0.35312	0.37171
ASPK	0.15861	0.15068	0.15861
ASADH	0.15861	0.15068	0.15861
HSDH	0.14228	0.13517	0.14228
HSK	0.1164	0.11058	0.1164
THRS	0.1164	0.11058	0.1164
THRD_L	0.05569	0.05291	0.05569
ALAD_syn	0.12351	0.11733	0.12351
ACLS_2ahbut	0.05569	0.05291	0.05569
KARA2	0.05569	0.05291	0.05569
DHAD2	0.05569	0.05291	0.05569
BCTA	0.05569	0.05291	0.05569
ACGK	0.04122	0.03916	0.04122
AGGPR	0.04122	0.03916	0.04122
AOTA	0.04122	0.03916	0.04122
ORNTAC	0.04122	0.03916	0.04122
CPS	0.06185	0.05876	0.06185
OCBT	0.04122	0.03916	0.04122
ARGSS	0.04122	0.03916	0.04122
ARGSL	0.04122	0.03916	0.04122
ASPCT	0.02063	0.0196	0.02063
DHR	0.02063	0.0196	0.02063
DHORDfum	0.02063	0.0196	0.02063
ORPT	0.02063	0.0196	0.02063
OMPDC	0.02063	0.0196	0.02063
UMPK	0.03186	0.03026	0.03186
NDPK2	0.05332	0.05066	0.05332
CTPS2	0.01043	0.00991	0.01043
DUTPDP	0.00043	0.00041	0.00043
DCTPD	0.00043	0.00041	0.00043
GF6PTA	0.0201	0.0191	0.0201
PGAMT	0.0201	0.0191	0.0201
GSPK	0.00847	0.00805	0.00847
G1PACT	0.01163	0.01105	0.01163
UAGDP	0.01163	0.01105	0.01163
3OACOAS	0.07653	0.0727	0.07653
3OAR40_1	0.07653	0.0727	0.07653
3HAD40_1	0.07653	0.0727	0.07653
EAR40x_1	0.07653	0.0727	0.07653
KAS	0.07653	0.0727	0.07653
3OAR60_1	0.07653	0.0727	0.07653
3HAD60_1	0.07653	0.0727	0.07653
EAR60x_1	0.07653	0.0727	0.07653
KAS_1	0.07653	0.0727	0.07653
3OAR80_1	0.07653	0.0727	0.07653
3HAD80_1	0.07653	0.0727	0.07653
EAR80x_1	0.07653	0.0727	0.07653
KAS_2	0.07653	0.0727	0.07653
3OAR100_1	0.07653	0.0727	0.07653
3HAD100_1	0.07653	0.0727	0.07653
EAR100x_1	0.07653	0.0727	0.07653
KAS_3	0.07653	0.0727	0.07653
3OAR120	0.07653	0.0727	0.07653
3HAD120_1	0.07653	0.0727	0.07653
EAR120x	0.07653	0.0727	0.07653
ARP	0.00449	0.00427	0.00449
A5PISO	0.0049	0.00465	0.0049
KDOPS	0.00041	0.00039	0.00041
KDOPP	0.00041	0.00039	0.00041
KDOCT2	0.00041	0.00039	0.00041
TDSK	0.00041	0.00039	0.00041
MOAT	0.0002	0.00019	0.0002
MOAT2	0.0002	0.00019	0.0002
EDTXS1	0.0002	0.00019	0.0002
EAR140x	0.07469	0.07096	0.07469
EDTXS4	0.0002	0.00019	0.0002
KAS_4	0.07122	0.06766	0.07122
3OAR160	0.07122	0.06766	0.07122
3HAD160_1	0.07122	0.06766	0.07122
EAR160x_1	0.07122	0.06766	0.07122
FA160ACPHi	0.03551	0.03373	0.03551
PALMTE	0.03551	0.03373	0.03551
G3PD2_2	0.04183	0.03974	0.04183
G3PAT160	0.03551	0.03373	0.03551
KAS_5	0.0002	0.00019	0.0002
3OAR180_1	0.0002	0.00019	0.0002
3HAD180	0.0002	0.00019	0.0002
EAR180x_1	0.0002	0.00019	0.0002
FA180ACPHi	0.0002	0.00019	0.0002
PGPPT	0.03551	0.03373	0.03551
KAS_6	0.07632	0.07251	0.07632
3OAR140_1	0.07632	0.07251	0.07632
UAGAAT	0.00082	0.00078	0.00082
UHGADA	0.00082	0.00078	0.00082
3HAD140_1	0.07469	0.07096	0.07469
U23GAAT	0.00082	0.00078	0.00082
G6PI_1	0.43792	0.41602	0.43792
PGMT	0.43792	0.41602	0.43792
MALTSS	0.00163	0.00155	0.00163
ABFPT	-0.00204	-0.00204	-0.00194
SPL	0.00204	0.00194	0.00204
GLGC	0.41155	0.39098	0.41155
ADGLGC	0.41155	0.39098	0.41155
GALUi	0.02106	0.02001	0.02106
UDPG4E	0.02106	0.02001	0.02106
GALBDS	0.02106	0.02001	0.02106
DXS	0.21693	0.20608	0.21693
DXRI	0.21693	0.20608	0.21693
MEPCT	0.21693	0.20608	0.21693
CMK	0.21693	0.20608	0.21693
MECDPS	0.21693	0.20608	0.21693
FNOR	0.21693	0.20608	0.21693
HDS	0.21693	0.20608	0.21693
IPDPS	0.17346	0.16479	0.17346
DMPPS	0.04347	0.04129	0.04347
DMATT	0.04347	0.04129	0.04347
FRTT	0.04347	0.04129	0.04347
SQLS	0.01633	0.01551	0.01633
SMO	0.00816	0.00775	0.00816
LNSTLS	0.00816	0.00775	0.00816
UDCPDPS	0.01082	0.01028	0.01082
UDCPDP	0.01082	0.01028	0.01082
ALAR	0.02163	0.02055	0.02163
ALAALA	0.01082	0.01028	0.01082
GLUR	0.01082	0.01028	0.01082
UAGCVT	0.01082	0.01028	0.01082
UAPGR	0.01082	0.01028	0.01082
UAMAS	0.01082	0.01028	0.01082
UAMAGS	0.01082	0.01028	0.01082
ECTS	0.00551	0.00523	0.00551
DABACT	0.00551	0.00523	0.00551
DBTA	0.00551	0.00523	0.00551
DHDPS	0.01082	0.01028	0.01082
DHDPRy	0.01082	0.01028	0.01082
THDPS	0.01082	0.01028	0.01082
SDPTA	0.01082	0.01028	0.01082
SDPDS	0.01082	0.01028	0.01082
DAPE	0.01082	0.01028	0.01082
UM3PL	0.01082	0.01028	0.01082
UAMTAAL	0.01082	0.01028	0.01082
PAPPT3	0.01082	0.01028	0.01082
UAGH	0.00041	0.00039	0.00041
LPADSS	0.00041	0.00039	0.00041
FRD	-0.07504	-0.60938	-0.07129
SUCOAS	0.01864	-0.38109	0.01864
SHSL2	0.02588	0.02459	0.02588
HSST	0.02588	0.02459	0.02588
SULR	0.03593	0.03414	0.03593
CYSS	0.01001	0.00951	0.01001
CS	0.27972	0.26573	0.66453
ACONHT	0.27952	0.26554	0.66434
ACONHT_1	0.27952	0.26554	0.66434
ICDHyr	0.27952	0.26554	0.66434
EX_so4_e	-0.03593	-0.03593	-0.03414
SULabc	0.03593	0.03414	0.03593
SADT	0.03593	0.03414	0.03593
ADSK	0.03593	0.03414	0.03593
TRDR	0.03761	0.03573	0.03761
PAPSR	0.03593	0.03414	0.03593
SERAT	0.01001	0.00951	0.01001
ACKr	0.02018	0.02018	0.02072
GCL	4e-05	4e-05	4e-05
GTHS	4e-05	4e-05	4e-05
RNDR1	0.00043	0.00041	0.00043
RNDR2	0.00041	0.00039	0.00041
RNDR3	0.00084	0.00079	0.00084
NDPK8	0.00043	0.00041	0.00043
NDPK5	0.00041	0.00039	0.00041
NDPK7	0.00084	0.00079	0.00084
ADK1	0.21892	0.20797	0.21892
ADSS	0.03119	0.02963	0.03119
ADSL1r	0.03119	0.02963	0.03119
GLUSy	0.15225	0.14464	0.15225
AMETS	4e-05	4e-05	4e-05
METAT	0.00018	0.00017	0.00018
ACCOAC	0.53052	0.50399	0.53052
MCOATA	0.07662	0.07279	0.07662
AHCi	4e-05	4e-05	4e-05
MALCOAMT	4e-05	4e-05	4e-05
3OAS	4e-05	4e-05	4e-05
3OARN_1	4e-05	4e-05	4e-05
3HADN_1	4e-05	4e-05	4e-05
3OASN_1	4e-05	4e-05	4e-05
3OARN_2	4e-05	4e-05	4e-05
3HADN_2	4e-05	4e-05	4e-05
3OASN_2	4e-05	4e-05	4e-05
AOXSr	4e-05	4e-05	4e-05
AMAOTr	4e-05	4e-05	4e-05
DBTS	4e-05	4e-05	4e-05
BTS	4e-05	4e-05	4e-05
5DOAN	9e-05	9e-05	9e-05
ACALS	9e-05	9e-05	9e-05
ACALNOR	9e-05	9e-05	9e-05
ADPT	9e-05	9e-05	9e-05
ADNK1	4e-05	4e-05	4e-05
NDPK1	0.04101	0.03896	0.04101
GK1	0.01022	0.00971	0.01022
CYTK1	0.25148	0.23891	0.25148
NDPK3	0.25065	0.23811	0.25065
GLUPRT	0.02346	0.02229	0.02346
PRAGSr	0.02346	0.02229	0.02346
GARFT	0.02346	0.02229	0.02346
PRFGS	0.02346	0.02229	0.02346
PRFGCL	0.02346	0.02229	0.02346
AIRC2	0.02346	0.02229	0.02346
AIRC3	0.02346	0.02229	0.02346
PRASCSi	0.02346	0.02229	0.02346
ADSL2r	0.02346	0.02229	0.02346
ATPPRT	0.01796	0.01706	0.01796
PRATPP	0.01796	0.01706	0.01796
PRAMPC	0.01796	0.01706	0.01796
PRMICI	0.01796	0.01706	0.01796
IG3PS	0.01796	0.01706	0.01796
IGPDH	0.01796	0.01706	0.01796
HSTPTr	0.01796	0.01706	0.01796
HISTP	0.01796	0.01706	0.01796
HISTD	0.01796	0.01706	0.01796
AICART	0.04142	0.03935	0.04142
IMPC	0.04142	0.03935	0.04142
IMPD	0.01022	0.00971	0.01022
GMPS2	0.01022	0.00971	0.01022
ACLS	0.13035	0.12383	0.13035
KARA1	0.13035	0.12383	0.13035
DHAD1	0.13035	0.12383	0.13035
BCTA_glu	0.05604	0.05324	0.05604
IPMD	0.05604	0.05324	0.05604
IMDHT	-0.05604	-0.05604	-0.05324
IPPS	0.05604	0.05324	0.05604
BCTA_val	0.07424	0.07053	0.07424
MOHMT	7e-05	6e-05	7e-05
DPR	7e-05	6e-05	7e-05
ASP1DC	7e-05	6e-05	7e-05
PANTS	7e-05	6e-05	7e-05
PNTK	7e-05	6e-05	7e-05
PPNCL2	7e-05	6e-05	7e-05
PPCDC	7e-05	6e-05	7e-05
PTPATi	7e-05	6e-05	7e-05
DPCOAK	7e-05	6e-05	7e-05
NDPK4	0.00043	0.00041	0.00043
DTMPK	0.00043	0.00041	0.00043
TMDS	0.00043	0.00041	0.00043
DHFR	0.00047	0.00045	0.00047
GLXR	4e-05	4e-05	4e-05
GCALDD	4e-05	4e-05	4e-05
GTPCI	4e-05	4e-05	4e-05
DNTPPA	4e-05	4e-05	4e-05
DNMPPA	4e-05	4e-05	4e-05
DHNPA_1	4e-05	4e-05	4e-05
HPPK	4e-05	4e-05	4e-05
DPHS	0.08614	0.08184	0.08614
DHQS	0.08614	0.08184	0.08614
DQDH	0.08614	0.08184	0.08614
SKDH	0.08614	0.08184	0.08614
SKK	0.08614	0.08184	0.08614
PSCVT	0.08614	0.08184	0.08614
CHORS	0.08614	0.08184	0.08614
CHRM	0.07141	0.06783	0.07141
PPND	0.02857	0.02714	0.02857
AATA1	0.02857	0.02714	0.02857
PPNDH	0.04283	0.04069	0.04283
ASPAT1	0.04283	0.04069	0.04283
ANS	0.01469	0.01396	0.01469
ANPRT	0.01469	0.01396	0.01469
PRAI	0.01469	0.01396	0.01469
IGPS	0.01469	0.01396	0.01469
TRPS1	0.01469	0.01396	0.01469
ADCS	4e-05	4e-05	4e-05
ADCL	4e-05	4e-05	4e-05
DHPS2	4e-05	4e-05	4e-05
DHFS	4e-05	4e-05	4e-05
MTHFR2_1	0.02593	0.02463	0.02593
METS	0.02593	0.02463	0.02593
ASNS2	0.02428	0.02307	0.02428
HCITS	0.05102	0.04847	0.05102
HACONT	0.05102	0.04847	0.05102
HACNH	0.05102	0.04847	0.05102
HICITD	0.05102	0.04847	0.05102
AATA	0.05102	0.04847	0.05102
THPP2CD	0.05102	0.04847	0.05102
AOXHEXCYCLs	-0.05102	-0.05102	-0.04847
SACCD1	0.05102	0.04847	0.05102
SACCD2	0.05102	0.04847	0.05102
GLU5K	0.03979	0.0378	0.03979
G5SD	0.03979	0.0378	0.03979
G5SADs	0.03979	0.0378	0.03979
P5CR	0.03979	0.0378	0.03979
PGCD	0.23519	0.22343	0.23519
PSERT	0.23519	0.22343	0.23519
PSP	0.23519	0.22343	0.23519
QULNS	0.00122	0.00116	0.00122
NNDPR	0.00122	0.00116	0.00122
DB4PS	0.00036	0.00034	0.00036
DLDLBT	0.00036	0.00034	0.00036
GTPCII	0.00018	0.00017	0.00018
DHPPDA	0.00018	0.00017	0.00018
APRAUR	0.00018	0.00017	0.00018
PMDPHT	0.00018	0.00017	0.00018
RIBFS	0.00018	0.00017	0.00018
RBFK	0.00013	0.00013	0.00013
FMNAT	4e-05	4e-05	4e-05
FMNRx	4e-05	4e-05	4e-05
DMBZIDS	0	0	0
NNDMBRT	0	0	0
COBS	0	0	0
ADOCBLPP	0	0	0
NACO	0	0	0
NNATr	0.00122	0.00116	0.00122
NADS2	0.00122	0.00116	0.00122
FUM	0	0	0.53809
ASPO6	0.00122	0.00116	0.00122
AKGDH	0.01864	0.01771	0.41651
ALAS	0.00059	0.00056	0.00059
PPBNGS	0.00029	0.00028	0.00029
HMBS	7e-05	7e-05	7e-05
UPP3S	7e-05	7e-05	7e-05
UPPDC1	7e-05	7e-05	7e-05
CPPPGO	7e-05	7e-05	7e-05
PPPGO_1	7e-05	7e-05	7e-05
EX_fe2_e	-0.00128	-0.00128	-0.00121
Fe2abc	0.00128	0.00121	0.00128
FCLT	7e-05	7e-05	7e-05
CAT	0.00072	0.00069	0.00072
DASYN160	0.03408	0.03238	0.03408
PGSA160	0.00633	0.00601	0.00633
PSSA160	0.02775	0.02637	0.02775
PSDC	0.0249	0.02365	0.0249
AACPS1_1	0.00327	0.0031	0.00327
EX_ca2_e	-0.00204	-0.00204	-0.00194
Ca2abc	0.00204	0.00194	0.00204
EX_mg2_e	-0.01429	-0.01429	-0.01357
MG2abc	0.01429	0.01357	0.01429
EX_cu2_e	-0.00204	-0.00204	-0.00194
Cu2abc	0.00204	0.00194	0.00204
PC	1.43306	1.36257	2.06046
NADPPPS	-0.00041	-0.00041	-0.00039
ATPS_ppi	0.16172	0.16172	0.35237
BPNT	0.03593	0.03414	0.03593
EX_no3_e	-1.55699	-1.55699	-1.47914
No3abc	1.55699	1.47914	1.55699
NITR	1.55699	1.47914	1.55699
NTRIRx	1.55699	0	1.55699
NTRIRy	0	0	1.55699
AMSs	-1.55699	-1.55699	-1.47914
LDH	0.00186	0.00186	0.00186
MXA1	4e-05	4e-05	4e-05
NADTRHD	-1.81005	-6.48101	-1.12288
BIOMASS_M5GB1	0.20407	0.19387	0.20407
EX_lac_c	0.00186	0.00186	0.00186
EX_ac_c	0.031	0.031	0.031
EX_co2_c	5.25934	2.29121	5.47016
EX_cob12_c	0	0	0
EX_agdpcbi_c	0	0	0
EX_for_c	1.82	1.82	1.82
PYK	1.02915	1.02915	1.58135
EDA	1.58308	1.57031	2.10013
NDH2	5.95874	1.5334	6.06011
UQH2tcp	4.32671	-0.01704	4.32671
UQtcp	4.32671	-0.01704	4.32671
CyBC1	0	0	0
CyAA3_CYTC	0	0	0
CyAA3_UQ	0	0	0
CyBA3_CYTC	0	0	0
CyBA3_UQ	0	0	0
ATPase	8.83952	8.2068	8.83952
MXA2	0	0	9.37992
Ex_succ_c	0.11373	0.10804	0.64613
EX_H2	0	0	1.26026
EX_pyr_c	0.26109	0	1.43996
H2ase	0	0	1.26026
EX_glc_a_c	0.37856	0.35963	0.37856
EX_EPS	0.20407	0.19387	0.20407
meoh_upt	19.3	19.3	19.3
ATPM	8.39	8.39	8.39
UQ_CytC	4.32671	3.94684	9.36288
CytC_AA3	4.32671	3.94684	9.36288
CyAA3_CYTCL	19.3	9.92008	19.3
ME	0	0	0
F6PPKT	0	0	0
X5PPKT	0	0	0
ASCA	0	0	0
PPCK_ppi	0	0	0
PPDK	0	0	0
SSAL1	0	0	0
GDC	0	0	0
PGD	0	0	0
