# Supplementary material for: Core Metabolism Shifts during Growth on Methanol versus Methane in the Methanotroph Methylomicrobium buryatense 5GB1
Source: mBio. 2019 Apr 9;10(2):e00406-19. doi: 10.1128/mBio.00406-19 (PMC6456754; doi:10.1128/mBio.00406-19)
Supplement: TABLE S3 [file mBio.00406-19-st003.xlsx]

## Sheet: Table S3
Strain	Description	Reference or source
M. buryatense 5GB1C	Variant of M. buryatense 5GB1 intentionally cured of native plasmid by knocking out repA (METBUDRAFT_0076) to repB (METBUDRAFT_0086) native plasmid locus.	6
M. buryatense ΔfumA	M. buryatense 5GB1C (METBUDRAFT_1453)	Met Engr ms
M. buryatense ΔfumC	M. buryatense 5GB1C (METBUDRAFT_2764)	Met Engr ms
M. buryatense ΔldhΔmdh	MBURv2_130310 and MBURv2_210062	This study
