# Supplementary material for: Core Metabolism Shifts during Growth on Methanol versus Methane in the Methanotroph Methylomicrobium buryatense 5GB1
Source: mBio. 2019 Apr 9;10(2):e00406-19. doi: 10.1128/mBio.00406-19 (PMC6456754; doi:10.1128/mBio.00406-19)
Supplement: TABLE S4 [file mBio.00406-19-st004.xlsx]

## Sheet: Table S4
Metabolites	MRM Reaction Dwell(secs) Cone Volt. Col.Energy Delay(secs)	RT*	sample name
Pyruvic acid	1 : 86.98 > 43.10 0.004 22.0 8.0 Auto	6.1
Oxalic acid	1 : 88.93 > 35.14 0.004 22.0 8.0 Auto	11.18
	2 : 88.93 > 61.07 0.004 22.0 8.0 Auto
Lactic acid	1 : 89.03 > 43.10 0.004 20.0 10.0 Auto	5.25
Cytosine	1 : 110.01 > 42.11 0.004 28.0 12.0 Auto	6.58
	2 : 110.01 > 67.09 0.004 28.0 10.0 Auto
Uracil	1 : 110.99 > 42.11 0.004 22.0 12.0 Auto	5.8
	2 : 110.99 > 42.24 0.004 22.0 22.0 Auto
Fumaric acid	1 : 114.90 > 27.08 0.004 16.0 10.0 Auto	10.56
	2 : 114.90 > 71.07 0.004 16.0 8.0 Auto
Succinic acid	1 : 116.97 > 73.08 0.004 28.0 10.0 Auto	9.82
	2 : 116.97 > 99.04 0.004 28.0 10.0 Auto
13C4 succinic acid (internal standard)	1 : 116.97 > 73.08 0.004 28.0 10.0 Auto	9.82
	2 : 116.97 > 99.04 0.004 28.0 10.0 Auto
Taurine	1 : 123.98 > 65.04 0.004 38.0 14.0 Auto	8.99
	2 : 123.98 > 79.96 0.004 38.0 14.0 Auto
Thymine	1 : 125.03 > 42.11 0.004 24.0 12.0 Auto	3.47
	2 : 125.03 > 81.08 0.004 24.0 16.0 Auto
Malic acid	1 : 132.97 > 71.07 0.004 24.0 14.0 Auto	10.7
	2 : 132.97 > 115.05 0.004 24.0 10.0 Auto
Adenine	1 : 134.03 > 92.09 0.004 36.0 18.0 Auto	5.31
	2 : 134.03 > 107.12 0.004 36.0 16.0 Auto
Ectoine	1 : 141.10 > 86.09 0.004 32.0 12.0 Auto	8.21
	2 : 141.10 > 95.14 0.004 32.0 12.0 Auto
2-oxo-glutarate	1 : 145.03 > 57.08 0.004 22.0 12.0 Auto	9.94
	2 : 145.03 > 101.01 0.004 22.0 8.0 Auto
PEP	1 : 166.97 > 79.00 0.004 36.0 10.0 Auto	11.37
	2 : 166.97 > 139.04 0.004 36.0 6.0 Auto
G3P	1 : 169.03 > 78.99 0.004 42.0 18.0 Auto	10.51
	2 : 169.03 > 97.01 0.004 42.0 10.0 Auto
DHAP	1 : 169.03 > 79.06 0.004 48.0 18.0 Auto	10.04
	2 : 169.03 > 97.08 0.004 48.0 8.0 Auto
Aconitic acid	1 : 172.99 > 85.08 0.004 20.0 12.0 Auto	11.36
	2 : 172.99 > 111.04 0.004 20.0 8.0 Auto
3PG	1 : 185.03 > 79.00 0.004 28.0 20.0 Auto	11.07
	2 : 185.03 > 97.01 0.004 28.0 14.0 Auto
Isocitric acid	1 : 191.04 > 85.11 0.004 4.0 16.0 Auto	11.92
	2 : 191.04 > 111.08 0.004 4.0 14.0 Auto
Citric acid	1 : 191.04 > 87.07 0.004 4.0 16.0 Auto	11.67
	2 : 191.04 > 111.08 0.004 4.0 12.0 Auto
X5P	1 : 229.03 > 79.05 0.004 6.0 26.0 Auto	10.23
	2 : 229.03 > 97.01 0.004 6.0 12.0 Auto
R5P	1 : 229.05 > 79.03 0.004 8.0 28.0 Auto	10.36
	2 : 229.05 > 97.05 0.004 8.0 12.0 Auto
Thymidine	1 : 241.10 > 125.12 0.004 6.0 10.0 Auto	3.38
	2 : 241.10 > 151.08 0.004 6.0 12.0 Auto
Uridine	1 : 243.10 > 110.15 0.004 6.0 16.0 Auto	5.72
	2 : 243.10 > 200.11 0.004 6.0 10.0 Auto
KDPG	1 : 257.10 > 97.09 0.004 4.0 14.0 Auto	11.19
	2 : 257.10 > 141.06 0.004 4.0 10.0 Auto
G6P	1 : 259.06 > 79.02 0.004 30.0 34.0 Auto	11
	2 : 259.06 > 97.04 0.004 30.0 14.0 Auto
G1P	1 : 259.06 > 79.02 0.004 6.0 22.0 Auto	10.49
	2 : 259.06 > 97.04 0.004 6.0 14.0 Auto
F6P	1 : 259.08 > 78.99 0.004 26.0 32.0 Auto	10.48
	2 : 259.08 > 97.01 0.004 26.0 14.0 Auto
6PG	1 : 275.10 > 79.00 0.004 32.0 24.0 Auto	11.54
	2 : 275.10 > 97.02 0.004 32.0 14.0 Auto
S7P	1 : 289.10 > 79.05 0.004 4.0 38.0 Auto	10.66
	2 : 289.10 > 97.01 0.004 4.0 18.0 Auto
FBP	1 : 339.02 > 97.00 0.004 36.0 16.0 Auto	11.85
	2 : 339.02 > 241.12 0.004 36.0 14.0 Auto
Acetyl CoA	1 : 808.22 > 159.00 0.004 46.0 70.0 Auto	8.52
	2 : 808.22 > 408.08 0.004 46.0 36.0 Auto
Succinyl CoA	1 : 866.29 > 159.01 0.004 70.0 64.0 Auto	10.56
	2 : 866.29 > 408.10 0.004 70.0 40.0 Auto
AMP	1 : 346.10 > 78.99 0.004 42.0 20.0 Auto	9.15
	2 : 346.10 > 97.00 0.004 42.0 22.0 Auto
ADP	1 : 426.06 > 134.11 0.004 42.0 20.0 Auto	10.05
	2 : 426.06 > 158.96 0.004 42.0 24.0 Auto
ATP	1 : 506.03 > 158.98 0.004 44.0 34.0 Auto	10.83
	2 : 506.03 > 408.09 0.004 44.0 18.0 Auto
NAD	1 : 662.22 > 158.98 0.004 14.0 46.0 Auto	9.44
	2 : 662.22 > 540.18 0.004 14.0 18.0 Auto
NADPH	1 : 744.25 > 158.98 0.004 78.0 54.0 Auto	10.88
	2 : 744.25 > 408.07 0.004 78.0 32.0 Auto
FAD	1 : 784.31 > 346.16 0.004 66.0 28.0 Auto	7.74
	2 : 784.31 > 437.17 0.004 66.0 26.0 Auto
* The retention time might change run to run, but the order of the elution should not change.
